# Supplementary material for: Management of Low and Intermediate Risk Adult Rhabdomyosarcoma: A Pooled Survival Analysis of 553 Patients
Source: Sci Rep. 2018 Jun 19;8:9337. doi: 10.1038/s41598-018-27556-1 (PMC6008292; doi:10.1038/s41598-018-27556-1)
Supplement: Supplementary file 2 — Supplementary S2 [file 41598_2018_27556_MOESM2_ESM.xlsx]

## Sheet: V1.Original_Dataset
Study Criteria				Demographic characteristics				Original Site	Immunohistochemistry Used to Confirm Diagnosis?	Tumor size (Actual N. cm)	Clinicopathological characteristics													Intervention Data																		Follow Up information
															TNM Staging & Grouping
Study name	Publication year	Region of participating centers	Patient serial No	Age		Age Category	Gender				Tumor Site	Site Category	Histopathological subtype	Histopathological prognosis	Tumor status	Nodal status	Metastatic status	Tumor Size	IRS stage	UICC stage	AJCC Staging system	IRS post Surgical grouping system	IRS Risk group	Ttt Modality	Treatment containing chemotherapy?	Local Control	Type of Chemotherapy	Category of Chemotherapy	Protocol/ Not on Protocol?	Timing of chemotherapy	Response to chemotherapy	Chemotherapy administration schedule (CAS)	N. of Cycles	Surg.Performed	Surgical Procedure/Type	Radio Timing	Radio therapy	Radio Dose (Gy)	Dose Category	Adverse Events (AEs)	Ttt Era	Start Point	Diagnosis Dt	First Treatment Dt	Death Dt	Recurrence Dt	Last FU Dt	FU period (months)	Event 1 (Dead/Alive)- Disease Status at End of FU period
Christian etal, 2010	2010	USA	1	72	72	3	Male	Calf	Yes	12	Extremites	Unfavourable	Pleomorphic	Poor prognosis	T2	N0	M0	>5	III	II	III		intermediate risk	Trimodality	Yes Chemotherapy	Both	Cyclo/Dox/Vin/Eptoside/Ifo	Cyclo+Ifo+Anthracyclines(Dox)	Not On protocol	Adjuvant	Not applicable	4 Cycles	≤6 Cycles	Wide surgical resection	Complete Resection	Post-Operative				MDS Myelodysplastic syndrome (Multiple chromosomal abnormalites)	After 1990	Diagnosis Dt						51	Dead
			2	61	61	3	Male	Thigh	Yes	20	Extremites	Unfavourable	Pleomorphic	Poor prognosis	T2	N0	M0	>5	III	II	III		intermediate risk	Trimodality	Yes Chemotherapy	Both	Dox/Ifo/Vin	Ifo+Anthracyclines Combinations	On protocol	NeoAdjuvant	Complete R (CR)	6 Cycles	≤6 Cycles	Wide surgical resection	Complete Resection	Post-Operative					After 1990	Diagnosis Dt						27	Alive
			3	68	68	3	Female	Forearm	Yes	9.6	Extremites	Unfavourable	Pleomorphic	Poor prognosis	T1	N0	M0	>5	III	I	IIB		intermediate risk	Trimodality	Yes Chemotherapy	Both	Dox/Ifo/Vin	Ifo+Anthracyclines Combinations	On protocol	NeoAdjuvant	Partial R (PR)	6 cycles	≤6 Cycles	Wide surgical resection	Complete Resection	Post-Operative					After 1990	Diagnosis Dt						26	Alive
			4	64	64	3	Male	Thigh	Yes	7.5	Extremites	Unfavourable	Pleomorphic	Poor prognosis	T1	N0	M0	>5	III	I	IIB		intermediate risk	Trimodality	Yes Chemotherapy	Both	Dox/Ifo/Vin	Ifo+Anthracyclines Combinations	On protocol	NeoAdjuvant	Complete R (CR)	6 cycles	≤6 Cycles	Wide surgical resection	Complete Resection	Post-Operative					After 1990	Diagnosis Dt						24	Alive
			5	48	48	2	Male	Calf	Yes	5.1	Extremites	Unfavourable	Embryonal	Intermediate prognosis	T2	N0	M0	>5	III	II	III		FALSE	Trimodality	Yes Chemotherapy	Both	Dox/Ifo/Vin	Ifo+Anthracyclines Combinations	On protocol	Adjuvant	Not applicable	6 cycles	≤6 Cycles	Wide surgical resection	Complete Resection	Post-Operative					After 1990	Diagnosis Dt						35	Alive
			6	50	50	2	Female	Cervix (CX)	Yes	6	GU (Non B/P)	Favourable	Emb/Alv	Intermediate prognosis	T2	N0	M0	>5	I	II	IB		intermediate risk	Trimodality	Yes Chemotherapy	Both	Dox/Ifo/Vin	Ifo+Anthracyclines Combinations	On protocol	Adjuvant	Not applicable	6 cycles	≤6 Cycles	Wide surgical resection	Complete Resection	Post-Operative					After 1990	Diagnosis Dt						18	Alive
Karen etal,	2010	US, Texas Tech University Health Science Center, Texas, USA	7	21	21	2	Female	Uterus (Endometrial Polyp)	Yes	11	GU (Non B/P)	Favourable	Embryonal	Intermediate prognosis	T1	N0	M0	>5	I	I		I	low risk	Surgery AND Chemotherapy	Yes Chemotherapy	Surgery	VAC	Cyclo based	On protocol	Adjuvant	Not applicable			Abdominal Hysterectomy	Radical Surgery	None					After 1990	Diagnosis Dt					At the time of paper was completed	24	Alive
			8	20	20	2	Female	Uterus (Endometrium)	Yes	N/A	GU (Non B/P)	Favourable	Embryonal	Intermediate prognosis	N/A	N/A	M0	N/A	I	FALSE		I	low risk	Surgery AND Chemotherapy	Yes Chemotherapy	Surgery	Ifosfamide and mitomycin	Ifo based	On protocol	Adjuvant	Complete R (CR)			Abdominal Hysterectomy, PLND, Appendectomy	Radical Surgery	None					After 1990	Diagnosis Dt					At the time of paper was completed	48	Alive
Chmaj-Wierzchowska K, et al.	2010	Poland, clinical hospital of Poznań University of Medical Sciences,	9	66	66	3	Female	Uterine Corpus	Yes	7	GU (Non B/P)	Favourable	Pleomorphic	Poor prognosis	T1	N0	M0	>5	I	I		I	intermediate risk	Surgery AND Chemotherapy	Yes Chemotherapy	Surgery	Cyclo/Vin/Dox/Dacarbazine	Cyclo+Anthracyclines Combinations	On protocol	Adjuvant	Not applicable	6 cycles, (with 500 mg/m2 intravenous IV, Cyclophosphamide/day, 1mg/m2 IV, Vincristine/1 and 5 day, 50mg/m2 IV Doxorubicin/1day, 250mg/m2 IV Dacarbazine 1 and 5 day)	≤6 Cycles	TAHBSO (Total Abdominal Hysterectomy and Bilateral Salpigno-oophorectomy)	Radical Surgery	None					After 1990	Diagnosis Dt					Death Date	30	Dead
Giulio Fraternali	2010	Italy	10	25	25	2	Male	Heart	Yes	7.5	Others	Unfavourable	Botryoides/Spindle cell	Superior prognosis	T1	N0	M0	>5	III	I		I	low risk	Surgery AND Chemotherapy	Yes Chemotherapy	Surgery	Dox/Ifo	Ifo+Anthracyclines Combinations	On protocol	Adjuvant	Not applicable	3 cycles of doxorubicin (50 mg/m2 – in asingle dose) + ifosfamide (1.2 g/m2 5 days)	≤6 Cycles	Complete surgical excision	Complete Resection	None					After 1990	First treatment Dt					The date reported by the paper	15	Alive
Tsung-Han Wu etal,	2010	Taiwan	11	22	22	2	Female	Maxillary sinus (left)	Yes	N/A	Head/Neck (PM)	Unfavourable	Embryonal	Intermediate prognosis	T2	N0	M0	N/A	III	II		III	intermediate risk	Trimodality	Yes Chemotherapy	Both	Cyclo/Dox/Vin/Dacarbazine	Cyclo+Anthracyclines Combinations	On protocol	Both	Not available (N/A)	Preoperative: 4 courses of doxorubicin (50 mg/m), dacarbazine (1000 mg/m2), vincristine (1.4 mg/m), and cyclophosphamide (700 mg/m) at 4-week intervals. postoperative: high-dose methotrexate (2g/m2)	≤6 Cycles	Radical maxillectomy	Radical Surgery	Both	Total: 3400cGy , preoperative: 2,800 cGy postoperative: 600 cGy	34	≤60Gy		After 1990	First treatment Dt	1989-12-01				The date reported by the paper	228	Alive
			12	16	16	1	Female	Maxillary sinus (right)	Yes	5	Head/Neck (PM)	Unfavourable	Embryonal	Intermediate prognosis	T2	N0	M0	<=5	III	II		III	intermediate risk	Trimodality	Yes Chemotherapy	Both	VA	Others	Not On protocol	Adjuvant	Complete R (CR)	4 courses of chemotherapy consisting of vincristine (1.4 mg/m) and actinomycin D (1mg/m2), repeated at 3- to 4-week intervals.	≤6 Cycles	Total maxillectomy	Incomplete Resection	Post-Operative	Total 6,840 cGy	68.4	>60Gy		After 1990	First treatment Dt	1996-08-01				The date reported by the paper	144	Alive
Bagdonaite L. etal,	2013	United Kingdom, York Hospital	13	52	52	3	Male	Orbit	Yes	2.7	Orbit	Favourable	Alveolar	Intermediate prognosis	T2	N0	M0	<=5	I	II		III	intermediate risk	Radiotherapy AND Chemotherapy	Yes Chemotherapy	Radiotherapy	Dox/Ifo/Vin/ActinomycinD/Cyclo/Vinorelbine	Cyclo+Ifo+Anthracyclines(Dox)	On protocol	Primary	Complete R (CR)	According to RMS EpSSG 2005 protocol: Ifosfamide, Vincristine,Doxorubicin and Dactinomycin. He was treated every 3 weeks for 9 cycles 4 IVADo + 5 IVA. + Cyclophosphamide orally every day and Vinorelbine i/v on 1, 8, 15 day of a 28-day cycle for additional 6 cycles.	>6 Cycles	Biopsy only	Biopsy Only	Post-Chemotherapy	1-EBRT followed by chemotherapy,was given to orbit/maxilla and craniospinal axis, which consisted of 35 Gy into each area divided into fractions. 2-Radical radiotherapy to orbit/maxilla given was 16.2 Gy, divided into fractions.	86.2	>60Gy		After 1990	First treatment Dt					The date reported by the paper	24	Alive
Leventhal D. D. etal,	2010	Philadelphia, Thomas Jefferson University Hospital	14	54	54	3	Female	Larynx (Glottic: rt true vocal cord)	Yes	2	Head/Neck (Non PM)	Favourable	Alveolar	Intermediate prognosis	T1	N0	M0	<=5	I	I		(I-II)	intermediate risk	Trimodality	Yes Chemotherapy	Both	Vin/Ifo/Eptoside (VIE)	Ifo based	On protocol	Adjuvant	Not applicable	3 cycles of induction chemotherapy with vincristine, ifosfamide, and etoposide at 3-week intervalsfollowed by concomitant treatment by vincristine/ifosfamide and IMRT for 7 months.	>6 Cycles	Endoscopic surgical debulking (Laser ablation)	Complete Resection	Post-Operative	63 Gy to the laryngeal area	63	>60Gy		After 1990	Completion of therapy					The date reported by the paper	12	Alive
Al-Khateeb etal,	2002	Jordon, Faculty of Dentistry, at Jordan University of Science and Technology.	15	17	17	1	Female	Oral and maxillofacial	Yes	N/A	Head/Neck (PM)	Unfavourable	Embryonal	Intermediate prognosis	T2	N0	M0	N/A	FALSE	II		III	intermediate risk	Chemotherapy alone	Yes Chemotherapy		Cyclo/Vin/ActinomycinD/Dacarbazine	Cyclo based	On protocol	Primary	Not available (N/A)			Biopsy only	Biopsy Only	None					After 1990	Diagnosis Dt					The date reported by the paper	48	Alive
Pittore etal,	2010	Italy	16	75	75	3	Male	Larynx (Glottic: lt vocal cord)	Yes	N/A	Head/Neck (Non PM)	Favourable	Pleomorphic	Poor prognosis	T1	N0	M0	<=5	I	I		I	intermediate risk	Surgery alone	No Chemotherapy	Surgery			NA	None	Not applicable			Partial Laryengectomy	Complete Resection	None					After 1990	Diagnosis Dt	2007-11-01	2008-03-01			The date reported by the paper	9	Alive
Schrock etal,	2007	Germany	17	60	60	3	Male	Larynx (Glottic, Extra-laryngeal)	Yes	3.8	Head/Neck (Non PM)	Favourable	Pleomorphic	Poor prognosis	T2	N0	M0	<=5	I	II		I	intermediate risk	Trimodality	Yes Chemotherapy	Both	Dox/Ifo (Adriablastin and Ifo)	Ifo+Anthracyclines Combinations	On protocol	Adjuvant	Not applicable	According to CWS 96 Protocol: 3 Cycles in adjunction with radiotherapy followed by 4th cycle of chemotherapy	≤6 Cycles	Total Laryngectomy and bilateral selective neck dissection	Radical Surgery	Post-Operative	External radiotherapy (44.6 Gy covering the neck between skull base and the sternoclavicular joint and 60 Gy directly to the primary tumor site	104.6	>60Gy		After 1990	First treatment Dt					Lst FU date	20	Alive
			18	64	64	3	Male	Larynx (Glottic, Subglottic extension)	Yes	1.7	Head/Neck (Non PM)	Favourable	Pleomorphic	Poor prognosis	T1	N0	M0	<=5	I	I		I	intermediate risk	Surgery AND Radiotherapy	No Chemotherapy	Both			NA	None	Not applicable			Endoscopic laser cordectomy and hemithyroidectomy	Complete Resection	Post-Operative					After 1990	First treatment Dt					Lst FU date	20	Alive
Dikbas etal,	2005	Turkey	19	28	28	2	Male	Larynx (Supra glottic, Glottic)	Yes	N/A	Head/Neck (Non PM)	Favourable	Embryonal	Intermediate prognosis	T2	N0	M0	>5	I	II		III	low risk	Radiotherapy AND Chemotherapy	Yes Chemotherapy	Radiotherapy	Cyclo/Dox/Vin/Cisplatin	Cyclo+Anthracyclines Combinations	On protocol	Primary	Complete R (CR)	Induction chemotherapy only >>> CR >>> followed by radiotherapy	≤6 Cycles	Biopsy only	Biopsy Only	Post-Chemotherapy					After 1990	First treatment Dt					Lst FU date	22	Alive
Ohba S etal,	2011	Japan, Tokyo	20	27	27	2	Male	Neck (Sternomastoid muscle)	Yes	9.3	Head/Neck (Non PM)	Favourable	Embryonal	Intermediate prognosis	T2	N1	M0	>5	I	III		II	low risk	Surgery AND Chemotherapy	Yes Chemotherapy	Surgery	Cyclo/Vin/ActinomycinD (VAC)	Cyclo based	On protocol	Adjuvant	Not applicable	According to Japan RMS study group: 8 Cycles every 3 weeks (6 months)	>6 Cycles	Left Radical neck dissection	Complete Resection	None					After 1990	First treatment Dt	2006				Lst FU date	42	Alive
Keskin, S etal,	2012	Turkey	21	24	24	2	Male	Paratesticular (left)		9	GU (Non B/P)	Favourable	Embryonal	Intermediate prognosis	N/A	N0	M0	>5	I	FALSE	IB	I	low risk	Surgery AND Chemotherapy	Yes Chemotherapy	Surgery	Cyclo/Vin/ActinomycinD (VAC)	Cyclo based	On protocol	Adjuvant	Not applicable	vincristine 1.4 mg/m(maximum dose 2 mg) on days 1, 8 and15; actinomycin D 1.25 mg/m2 (maximum dose 2 mg) onday 1; and cyclophosphamide 1200 mg/m2 on day 1, during the 12-month period	>6 Cycles	Radical Inguinal Orchiectomy	Complete Resection	None					After 1990	First treatment Dt						21	Alive
			22	25	25	2	Male	Paratesticular (left)		9	GU (Non B/P)	Favourable	Embryonal	Intermediate prognosis	N/A	N0	M0	>5	I	FALSE	IB	I	low risk	Surgery AND Chemotherapy	Yes Chemotherapy	Surgery	Cyclo/Vin/ActinomycinD (VAC)	Cyclo based	On protocol	Adjuvant	Not applicable		>6 Cycles	Radical Inguinal Orchiectomy	Complete Resection	None					After 1990	First treatment Dt						31	Alive
			23	44	44	2	Male	Paratesticular (right)		5	GU (Non B/P)	Favourable	Embryonal	Intermediate prognosis	N/A	N1	M0	<=5	I	III	III	II	low risk	Surgery alone	No Chemotherapy	Surgery			NA	None	Not applicable		>6 Cycles	Radical Inguinal Orchiectomy	Marginal Resection	None					After 1990	First treatment Dt						31	Alive
			24	18	18	1	Male	Paratesticular (right)		4.5	GU (Non B/P)	Favourable	Embryonal	Intermediate prognosis	N/A	N0	M0	<=5	I	FALSE	I	I	low risk	Surgery AND Chemotherapy	Yes Chemotherapy	Surgery	Cyclo/Vin/ActinomycinD (VAC)	Cyclo based	On protocol	Adjuvant	Not applicable		>6 Cycles	Radical Inguinal Orchiectomy	Complete Resection	None					After 1990	First treatment Dt						16	Alive
			25	22	22	2	Male	Paratesticular (left)		7	GU (Non B/P)	Favourable	Embryonal	Intermediate prognosis	N/A	N0	M0	>5	I	FALSE	IB	I	low risk	Surgery AND Chemotherapy	Yes Chemotherapy	Surgery	Cyclo/Vin/ActinomycinD (VAC)	Cyclo based	On protocol	Adjuvant	Not applicable		>6 Cycles	Radical Inguinal Orchiectomy	Complete Resection	None					After 1990	First treatment Dt						16	Dead
			26	23	23	2	Male	Paratesticular (left)		7	GU (Non B/P)	Favourable	Embryonal	Intermediate prognosis	N/A	N0	M0	>5	I	FALSE	IB	I	low risk	Surgery AND Chemotherapy	Yes Chemotherapy	Surgery	Cyclo/Vin/ActinomycinD (VAC)	Cyclo based	On protocol	Adjuvant	Not applicable		>6 Cycles	Radical Inguinal Orchiectomy	Complete Resection	None					After 1990	First treatment Dt						58	Dead
			27	35	35	2	Male	Paratesticular (right)		8	GU (Non B/P)	Favourable	Alveolar	Intermediate prognosis	N/A	N0	M0	>5	I	FALSE	IB	I	intermediate risk	Surgery AND Chemotherapy	Yes Chemotherapy	Surgery	Cyclo/Vin/ActinomycinD (VAC)	Cyclo based	On protocol	Adjuvant	Not applicable		>6 Cycles	Radical Inguinal Orchiectomy	Complete Resection	None					After 1990	First treatment Dt						18	Dead
			28	60	60	3	Male	Paratesticular (right)		7	GU (Non B/P)	Favourable	Pleomorphic	Poor prognosis	N/A	N0	M0	>5	I	FALSE	IB	I	intermediate risk	Surgery AND Chemotherapy	Yes Chemotherapy	Surgery	Cyclo/Vin/ActinomycinD (VAC)	Cyclo based	On protocol	Adjuvant	Not applicable		>6 Cycles	Radical Inguinal Orchiectomy	Complete Resection	None					After 1990	First treatment Dt						28	Dead
Wurm J etal,	2005	Germany	29	17	17	1		Nose and paranasal sinuses		N/A	Head/Neck (PM)	Unfavourable	Alveolar	Intermediate prognosis	T2	N1	M0	N/A	III	III		III	intermediate risk	Trimodality	Yes Chemotherapy	Both		Unknown	Not On protocol	Adjuvant	Partial R (PR)	According to SIOP?		R2 Intralesional resection	Incomplete Resection	Post-Operative	60 Gy	60	≤60Gy		After 1990	Diagnosis Dt						7	Dead
			30	40	40	2		Nasal cavity		N/A	Head/Neck (PM)	Unfavourable	Alveolar	Intermediate prognosis	T1	N1	M0	N/A	III	III		III	intermediate risk	Radiotherapy AND Chemotherapy	Yes Chemotherapy	Radiotherapy	Ifo/Adriamycin	Ifo+Anthracyclines Combinations	On protocol	Primary	Partial R (PR)	2 Cycles of Ifo/Adriamycin	≤6 Cycles	Biopsy only	Biopsy Only	Post-Chemotherapy	59 Gy	59	≤60Gy		After 1990	Diagnosis Dt						73	Dead
			31	51	51	3		Nasal cavity		N/A	Head/Neck (PM)	Unfavourable	Embryonal	Intermediate prognosis	T1	N0	M0	N/A	II	I		I	low risk	Trimodality	Yes Chemotherapy	Both	Ifo/Adriamycin	Ifo+Anthracyclines Combinations	On protocol	Adjuvant	Not applicable	2 Cycles of Ifo/Adriamycin	≤6 Cycles	R0 Radical Resection	Complete Resection	Post-Operative	60 Gy	60	≤60Gy		After 1990	Diagnosis Dt						9	Dead
			32	55	55	3		Maxillary and ethmoid sinuses		N/A	Head/Neck (PM)	Unfavourable	Embryonal	Intermediate prognosis	T2	N0	M0	N/A	II	II		III	intermediate risk	Radiotherapy AND Chemotherapy	Yes Chemotherapy	Radiotherapy	Ifo/Adriamycin	Ifo+Anthracyclines Combinations	On protocol	Primary	Complete R (CR)	2 Cycles of Ifo/Adriamycin	≤6 Cycles	Biopsy only	Biopsy Only	Post-Chemotherapy	48 Gy	48	≤60Gy		After 1990	Diagnosis Dt						25	Dead
			33	60	60	3		Nasal cavity		N/A	Head/Neck (PM)	Unfavourable	Embryonal	Intermediate prognosis	T1	N0	M0	N/A	II	I		I	low risk	Trimodality	Yes Chemotherapy	Both	Ifo/Adriamycin	Ifo+Anthracyclines Combinations	On protocol	Adjuvant	Not applicable	2 Cycles of Ifo/Adriamycin	≤6 Cycles	R0 Radical Resection	Complete Resection	Post-Operative	66 Gy	66	>60Gy		After 1990	Diagnosis Dt						36	Alive
			34	18	18	1		Maxillary sinus		N/A	Head/Neck (PM)	Unfavourable	Alveolar	Intermediate prognosis	T1	N0	M0	N/A	II	I		III	intermediate risk	Radiotherapy AND Chemotherapy	Yes Chemotherapy	Radiotherapy	VACA	Cyclo+Anthracyclines Combinations	On protocol	Primary	Complete R (CR)			Biopsy only	Biopsy Only	Post-Chemotherapy	50 Gy	50	≤60Gy		After 1990	Diagnosis Dt						33	Dead
			35	17	17	1		Nose and paranasal sinuses		N/A	Head/Neck (PM)	Unfavourable	Alveolar	Intermediate prognosis	T2	N1	M0	N/A	III	III		III	intermediate risk	Radiotherapy AND Chemotherapy	Yes Chemotherapy	Radiotherapy	VAIA or CEVAIE	Ifo+Anthracyclines Combinations	On protocol	Primary	Complete R (CR)	According to CWS-96 high risk group: patients were were randomly assigned to receive either high risk arm A (HR-A) including 9 courses of vincristine, ifosfamide, adriamycin and actinomycin D (VAIA) or high risk arm B (HR-B) consisting of carboplatin, epirubicin, vincristine, actinomycin D, ifosfamide and etoposide (CEVAIE) for 28 weeks	>6 Cycles	Biopsy only	Biopsy Only	Post-Chemotherapy	54 Gy	54	≤60Gy		After 1990	Diagnosis Dt						20	Dead
			36	34	34	2		Ethmoid sinus		N/A	Head/Neck (PM)	Unfavourable	Alveolar	Intermediate prognosis	T1	N0	M0	N/A	II	I		I	intermediate risk	Trimodality	Yes Chemotherapy	Both	VACA	Cyclo+Anthracyclines Combinations	On protocol	Adjuvant	Not applicable	According to CWS-91 Risk group B: two cycles of VACA-II (cumulative chemotherapy dosage: cyclophosphamide 9.6 g, doxorubicin 240 mg, dactinomycin 6 mg, and vincristine 12 mg; duration of therapy: 23 weeks)	≤6 Cycles	R0 Radical Resection	Complete Resection	Post-Operative	58 Gy	58	≤60Gy		After 1990	Diagnosis Dt						60	Alive
Ghaemmaghami F. etal,	2008	Iran	37	16	16	1	Female	Vagina		N/A	GU (Non B/P)	Favourable	Embryonal	Intermediate prognosis	T1	N0	M0	N/A	I	I		N/A	low risk	Surgery AND Chemotherapy	Yes Chemotherapy	Surgery	VAC	Cyclo based	On protocol	Adjuvant	Not available (N/A)	6 Cycles of vincristine of 1.5 mg/m2 on the first day plus dactinomycin of 0.3 mg/m2 and cyclophosphamide of 150 mg/m2 from the first day until the fifth day (VAC).	≤6 Cycles	Wide Local excision	N/A	None					After 1990	Diagnosis Dt						10	Alive
			38	21	21	2	Female	CX		N/A	GU (Non B/P)	Favourable	Embryonal	Intermediate prognosis	T1	N0	M0	N/A	I	I		N/A	low risk	Surgery AND Chemotherapy	Yes Chemotherapy	Surgery	VAC	Cyclo based	On protocol	Adjuvant	Not available (N/A)		≤6 Cycles	Wide Local excision	N/A	None					After 1990	Diagnosis Dt						11	Dead
			39	30	30	2	Female	CX		N/A	GU (Non B/P)	Favourable	Embryonal	Intermediate prognosis	T1	N0	M0	N/A	I	I		N/A	low risk	Surgery AND Chemotherapy	Yes Chemotherapy	Surgery	VAC	Cyclo based	On protocol	Adjuvant	Not available (N/A)		≤6 Cycles	Conization	N/A	None					After 1990	Diagnosis Dt						8	Alive
Zeisler, K	1997	Vienna, Austria	40	32	32	2	Female	CX	Yes	4	GU (Non B/P)	Favourable	Botryoides/Spindle cell	Superior prognosis	T1	N0	M0	<=5	I	I		I	low risk	Surgery AND Chemotherapy	Yes Chemotherapy	Surgery	VAC	Cyclo based	On protocol	Adjuvant	Not applicable	4 Courses of VAC (vincristin of 1.5 mg/m2 on the ﬁrst day plus dactinomycin of 0.3 mg/m andcyclophosphamide of 150 mg/m2 from the ﬁrst day until the ﬁfth day). Two additional cycles were planed but the patient declined further treatment.	≤6 Cycles	TAH-BSO	Radical Surgery	None					After 1990	First treatment Dt	1993-05-01	1993-10-01				44	Alive
Lin, J. etal,	1995	Hong Kong	41	20	20	2	Female	CX	Yes	6	GU (Non B/P)	Favourable	Pleomorphic	Poor prognosis	T1	N0	M0	>5	I	I		II	intermediate risk	Surgery AND Chemotherapy	Yes Chemotherapy	Surgery	VAC	Cyclo based	On protocol	Adjuvant	Not applicable	9 Cycles Vincristine 2mg, actinomycin D .5mg/m2, and cyclophosphamide 500mg/m2 every 3 weeks	>6 Cycles	Polypectomy, Conization (Cervicectomy)	Marginal Resection	None					After 1990	First treatment Dt	1991-11-01	1991-11-01				36	Alive
Lin, J. etal,	1990	Colorado,US	42	18	18	1	Female	CX	No	N/A	GU (Non B/P)	Favourable	Botryoides/Spindle cell	Superior prognosis	T1	N0	M0	N/A	I	I		II	low risk	Surgery AND Chemotherapy	Yes Chemotherapy	Surgery	VAC	Cyclo based	On protocol	Adjuvant	Complete R (CR)	12 Cycles vincristine, 2 mg on Day 1, Actinomycin D, 0.5 mg daily, Days 1-5, and cyclophosphamide, 8 mg/kg, Days l-5 (VAC) at 4 week interval	>6 Cycles	Local Excision of the Polyp followed by Cervical Conization	Marginal Resection	None					Before 1990	First treatment Dt	1986-06-01	1986-06-01			1989-01-01	31.5	Alive
Perrone etal,	1990	Minnesota, US	43	20	20	2	Female	CX	Yes	5	GU (Non B/P)	Favourable	Emb/Alv	Intermediate prognosis	T1	N0	M0	<=5	I	I		I	intermediate risk	Surgery AND Chemotherapy	Yes Chemotherapy	Surgery	VAC	Cyclo based	On protocol	Adjuvant	Not applicable	According to IRS protocol, Regimen 21: vincristine 2 mg/m2 IV qwX 12; actinomycin-D .015 mg/kg/d X 5 repeat X 4 in 48 wk; cyclophosphamide 2.5 mg/kg/d p.0. from d 42 for 24 months (24 months of 12week cycles = 8 cycles)	>6 Cycles	Radical Hysterectomy and pelvic/paraaortic LN sampling	Radical Surgery	None					Before 1990	First treatment Dt						21	Dead
Daya, A. etal,	1988	Massachusetts, US	44	16	16	1	Female	CX	Yes	5	GU (Non B/P)	Favourable	Botryoides/Spindle cell	Superior prognosis	T1	N0	M0	<=5	I	I		I	low risk	Surgery alone	No Chemotherapy	Surgery			NA	None	Not applicable			Polypectomy	Complete Resection	None					Before 1990	First treatment Dt						60	Alive
			45	25	25	2	Female	CX	Yes	3	GU (Non B/P)	Favourable	Botryoides/Spindle cell	Superior prognosis	T1	N0	M0	<=5	I	I		I	low risk	Surgery alone	No Chemotherapy	Surgery			NA	None	Not applicable			Polypectomy	Complete Resection	None					Before 1990	First treatment Dt						60	Alive
			46	16	16	1	Female	CX	Yes	6	GU (Non B/P)	Favourable	Botryoides/Spindle cell	Superior prognosis	T1	N0	M0	>5	I	I		I	low risk	Surgery alone	No Chemotherapy	Surgery			NA	None	Not applicable			Polypectomy and herbal medicine	Complete Resection	None					Before 1990	First treatment Dt						12	Alive
			47	23	23	2	Female	CX	Yes	4	GU (Non B/P)	Favourable	Botryoides/Spindle cell	Superior prognosis	N/A	N0	M0	<=5	I	FALSE		I	low risk	Surgery alone	No Chemotherapy	Surgery			NA	None	Not applicable			TAH-pelvic LN Dissection	Radical Surgery	None					Before 1990	First treatment Dt						48	Alive
			48	19	19	1	Female	CX	Yes	9.5	GU (Non B/P)	Favourable	Botryoides/Spindle cell	Superior prognosis	N/A	N0	M0	>5	I	FALSE		I	low risk	Surgery alone	No Chemotherapy	Surgery			NA	None	Not applicable			TAH-pelvic LN Dissection	Radical Surgery	None					Before 1990	First treatment Dt						12	Alive
			49	16	16	1	Female	CX	Yes	N/A	GU (Non B/P)	Favourable	Botryoides/Spindle cell	Superior prognosis	N/A	N0	M0	N/A	I	FALSE		II	low risk	Surgery AND Chemotherapy	Yes Chemotherapy	Surgery	VAC	Cyclo based	On protocol	Adjuvant	Not applicable			TAH	Marginal Resection	None					Before 1990	First treatment Dt						15	Dead
			50	22	22	2	Female	CX	Yes	N/A	GU (Non B/P)	Favourable	Botryoides/Spindle cell	Superior prognosis	N/A	N0	M0	N/A	I	FALSE		I	low risk	Surgery AND Chemotherapy	Yes Chemotherapy	Surgery	VAC	Cyclo based	On protocol	Adjuvant	Not applicable			TAH-pelvic LN Dissection	Radical Surgery	None					Before 1990	First treatment Dt						24	Alive
			51	26	26	2	Female	CX	Yes	N/A	GU (Non B/P)	Favourable	Botryoides/Spindle cell	Superior prognosis	N/A	N0	M0	N/A	I	FALSE		I	low risk	Surgery AND Chemotherapy	Yes Chemotherapy	Surgery	VAC	Cyclo based	On protocol	Adjuvant	Not applicable			TAH-pelvic, Paraortic LN Dissection	Radical Surgery	None					Before 1990	First treatment Dt						12	Alive
Bernal etal,	2004	Nebraska,US	52	19	19	1	Female	CX	Yes	3.5	GU (Non B/P)	Favourable	Botryoides/Spindle cell	Superior prognosis	T1	N0	M0	<=5	I	I		I	low risk	Surgery AND Chemotherapy	Yes Chemotherapy	Surgery	VA	Others	Not On protocol	Adjuvant	Not applicable	6 Cycles of 1. 5mg/m2 of Vincristine on Day 1, at a maximum dose of 2 mg. Actinomycin was given every 4 weeks for 6 cycles at a dose of 0.015 mg/kg for 5 days, at a maximum of 0.5 mg/day.	≤6 Cycles	Polypectomy and Cervical Conization	Complete Resection	None				None	After 1990	Diagnosis Dt						11	Alive
Behtash etal,	2003	Iran	53	20	20	2	Female	CX	Yes	7	GU (Non B/P)	Favourable	Botryoides/Spindle cell	Superior prognosis	T1	N0	M0	>5	I	I		I	low risk	Surgery AND Chemotherapy	Yes Chemotherapy	Surgery	VAC	Cyclo based	On protocol	Adjuvant	Not applicable	6 Cycles vincristine 1.5 mg/m2, actinomycin D 0.5 mg/m and cyclophosphamide 500 mg/m2(VAC) every 3 weeks	≤6 Cycles	Cervical amputation followed by TAHBSO, Pelvic Lymphadenectomy, Upper Vaginectomy (preserved Ovaries)	Radical Surgery	None					After 1990	First treatment Dt	1995-08-01					72	Alive
Sanders etal,	2008	Kentucky, US	54	41	41	2	Female	CX	Yes	3.5	GU (Non B/P)	Favourable	Botryoides/Spindle cell	Superior prognosis	T1	N0	M0	<=5	I	I		I	low risk	Surgery AND Chemotherapy	Yes Chemotherapy	Surgery	VAC (Cytoxan)	Cyclo based	On protocol	Adjuvant	Not applicable	Acc. To IRS IV treatment scheme over 1 year		TAH BSO/PLND	Radical Surgery	None					After 1990	First treatment Dt	2006	2006-04-01				26	Alive
Miyamoto etal,	2004	Japan	55	46	46	2	Female	CX	Yes	6	GU (Non B/P)	Favourable	Botryoides/Spindle cell	Superior prognosis	T1	N0	M0	>5	I	I		I	low risk	Surgery AND Chemotherapy	Yes Chemotherapy	Surgery	Cisplatin/Dox/Dacarbazine (PAD) 1 course/VA	Alternate combinations	On protocol	Adjuvant	Not applicable	Acc. To IRS III study protocol	≤6 Cycles	TAH BSO following the Polypectomy (X2)	Radical Surgery	None					After 1990	First treatment Dt						45	Alive
Vlahos NP etal,	1999		56	45	45	2	Female	CX		N/A	GU (Non B/P)	Favourable	Botryoides/Spindle cell	Superior prognosis	N/A	N0	M0	N/A	I	FALSE		I	low risk	Surgery alone	No Chemotherapy	Surgery			NA	None	Not applicable			TAH BSO/PPLND	Radical Surgery	None					After 1990	First treatment Dt						4	Dead
Houghton etal,	1995	UK	57	17	17	1	Female	CX	Yes	4	GU (Non B/P)	Favourable	Botryoides/Spindle cell	Superior prognosis	T1	N0	M0	<=5	I	I		I	low risk	Surgery AND Chemotherapy	Yes Chemotherapy	Surgery	VA	Others	Not On protocol	Adjuvant	Not applicable	10week course of 4 doses of VA	≤6 Cycles	Wide Local excision	Complete Resection	None				Manyyy: Nausea, vomiting that required admission, Fever, Infections (Staph, Ecoli, Candidiasis), elevated Gamma GT and Thinning of hair.	After 1990	First treatment Dt	1990-01-01					36	Alive
Zanetta G. etal,	1998	Italy	58	22	22	2	Female	CX (polyp)		4	GU (Non B/P)	Favourable	Botryoides/Spindle cell	Superior prognosis	T1	N0	M0	<=5	I	I		I	low risk	Surgery AND Chemotherapy	Yes Chemotherapy	Surgery	Dox/Ifo	Ifo+Anthracyclines Combinations	On protocol	Adjuvant	Not applicable	3 Courses of Dox 25mg/m2 on days 1, 2 and 3 and Ifosfamide 2g/m2 daily on days 1,2 and day3. Doxorubicin was given as bolus, whereas ifosfamide was administered as a 24-h infusion. The treatment was repeated every 3 weeks for three courses	≤6 Cycles	Polypectomy	Complete Resection	None				Myelotoxicity (WHO grade 3), alopecia (grade 3) and mucositis (grade 1) were the most relevant side-effects	After 1990	First treatment Dt	1994-12-01	1994-12-01				38	Alive
			59	25	25	2	Female	CX (polyps)		N/A	GU (Non B/P)	Favourable	Botryoides/Spindle cell	Superior prognosis	T1	N0	M0	N/A	I	I		II	low risk	Surgery AND Chemotherapy	Yes Chemotherapy	Surgery	Dox/Ifo	Ifo+Anthracyclines Combinations	On protocol	Adjuvant	Not applicable		≤6 Cycles	Polypectomy, Endocervical Currettage of small endocervical polyp	Marginal Resection	None				grade 3 myelotoxicity, grade 3 vomiting and grade 3 alopecia but did not require any delay	After 1990	First treatment Dt	1995-02-01	1995-08-01				36	Alive
			60	20	20	2	Female	CX (polyp)		N/A	GU (Non B/P)	Favourable	Botryoides/Spindle cell	Superior prognosis	T1	N0	M0	N/A	I	I		I	low risk	Surgery AND Chemotherapy	Yes Chemotherapy	Surgery	Dox/Ifo	Ifo+Anthracyclines Combinations	On protocol	Adjuvant	Not applicable		≤6 Cycles	Polypectomy	Complete Resection	None				Myelotoxicity grade 3, vomiting grade 2 and alopecia grade 3	After 1990	First treatment Dt	1995-03-01	1995-03-01				38	Alive
Ferguson etal,	2007	US, Memorial Sloan-Kettering Cancer Center	61	56	56	3	Female	CX	Yes	N/A	GU (Non B/P)	Favourable	Botryoides/Spindle cell	Superior prognosis	N/A	N/A	M0	N/A	I	FALSE		I	low risk	Surgery AND Chemotherapy	Yes Chemotherapy	Surgery	VA (Vin/Actinomycin D)	Others	Not On protocol	Adjuvant	Not applicable			TAH/PPLND	Radical Surgery	None					After 1990	Diagnosis Dt	2002					37	Alive
			62	51	51	3	Female	CX	Yes	N/A	GU (Non B/P)	Favourable	Embryonal	Intermediate prognosis	N/A	N/A	M0	N/A	I	FALSE		I	low risk	Surgery AND Chemotherapy	Yes Chemotherapy	Surgery	Vin/Cyclo/ActinomycinD/Dox	Cyclo+Anthracyclines Combinations	On protocol	Adjuvant	Not applicable			TAH BSO/PPLND	Radical Surgery	None					After 1990	Diagnosis Dt	1980					7	Alive
			63	17	17	1	Female	CX	Yes	N/A	GU (Non B/P)	Favourable	Botryoides/Spindle cell	Superior prognosis	N/A	N/A	M0	N/A	I	FALSE		III	low risk	Radiotherapy AND Chemotherapy	Yes Chemotherapy	Radiotherapy	VAC/Methotrexate	Cyclo based	Not On protocol	NeoAdjuvant	Not available (N/A)			PPLND, Transposition of ovaries	Complete Resection	Post-Chemotherapy	Whole Pelvic Radiation Therapy 5400cGy	54	≤60Gy		After 1990	Diagnosis Dt	1989					21	Dead
			64	32	32	2	Female	CX	Yes	N/A	GU (Non B/P)	Favourable	Botryoides/Spindle cell	Superior prognosis	N/A	N/A	M0	N/A	I	FALSE		I	low risk	Trimodality	Yes Chemotherapy	Both	Oral eptoside	Others	Not On protocol	Adjuvant	Not applicable			TAH BSO/Upper Vaginectomy/PPLND	Radical Surgery	Post-Operative	Whole Pelvic Radiation Therapy 4500cGy, Intravaginal Radiation therapy	45	≤60Gy		After 1990	Diagnosis Dt	1994					125	Alive
			65	52	52	3	Female	CX	Yes	N/A	GU (Non B/P)	Favourable	Embryonal	Intermediate prognosis	N/A	N/A	M0	N/A	I	FALSE		I	low risk	Surgery AND Radiotherapy	No Chemotherapy	Both			NA	None	Not applicable			TAH BSO/PPLND	Radical Surgery	Post-Operative	Whole Pelvic Radiation Therapy 5400cG	54	≤60Gy		After 1990	Diagnosis Dt	2000					17	Dead
			66	46	46	2	Female	CX	Yes	N/A	GU (Non B/P)	Favourable	Botryoides/Spindle cell	Superior prognosis	N/A	N/A	M0	N/A	I	FALSE		I	low risk	Surgery alone	No Chemotherapy	Surgery			NA	None	Not applicable			TAH BSO/PPLND	Radical Surgery	None					After 1990	Diagnosis Dt	2001					12	Dead
			67	58	58	3	Female	CX	Yes	N/A	GU (Non B/P)	Favourable	Botryoides/Spindle cell	Superior prognosis	N/A	N/A	M0	N/A	I	FALSE		I	low risk	Surgery AND Radiotherapy	No Chemotherapy	Both			NA	None	Not applicable			TAH (prior BSO)/PPLND	Radical Surgery	Post-Operative	Intravaginal Radiation therapy 2500cGy	25	≤60Gy		After 1990	Diagnosis Dt	2003					27	Alive
			68	51	51	3	Female	Fallopain tube	Yes	N/A	GU (Non B/P)	Favourable	Pleomorphic	Poor prognosis	N/A	N/A	M0	N/A	I	FALSE		I	intermediate risk	Surgery alone	No Chemotherapy	Surgery			NA	None	Not applicable			TAH BSO	Radical Surgery	None					After 1990	Diagnosis Dt	1999					7	Alive
			69	69	69	3	Female	uterus	Yes	N/A	GU (Non B/P)	Favourable	Pleomorphic	Poor prognosis	N/A	N/A	M0	N/A	I	FALSE		III	intermediate risk	Surgery AND Radiotherapy	No Chemotherapy	Both			NA	None	Not applicable			TAH BSO	Radical Surgery	Post-Operative	Whole Pelvic Radiation Therapy 2700cG	27	≤60Gy		After 1990	Diagnosis Dt	1990					5	Dead
			70	45	45	2	Female	uterus	Yes	N/A	GU (Non B/P)	Favourable	Botryoides/Spindle cell	Superior prognosis	N/A	N/A	M0	N/A	I	FALSE		I	low risk	Trimodality	Yes Chemotherapy	Both	Cisplatin/Dox/Doxil(doxorubicin hydrochloride liposome injection), for intravenous use	Anthracyclines(Dox) based	Not On protocol	Adjuvant	Not applicable			TAH BSO/PPLND/Omentectomy	Radical Surgery	Post-Operative	Whole Pelvic Radiation Therapy	54	≤60Gy		After 1990	Diagnosis Dt	2000					11	Dead
			71	49	49	2	Female	uterus	Yes	N/A	GU (Non B/P)	Favourable	Botryoides/Spindle cell	Superior prognosis	N/A	N/A	M0	N/A	I	FALSE		I	low risk	Surgery AND Radiotherapy	No Chemotherapy	Both			NA	None	Not applicable			Radical Hysterectomy/PPLND	Radical Surgery	Post-Operative	Whole Pelvic Radiation Therapy 4500cG, Intravaginal Radiation therapy 1500cGy	60	≤60Gy		After 1990	Diagnosis Dt	1999					11	Alive
			72	16	16	1	Female	Vulva	Yes	N/A	GU (Non B/P)	Favourable	Alveolar	Intermediate prognosis	N/A	N/A	M0	N/A	I	FALSE		III	intermediate risk	Radiotherapy AND Chemotherapy	Yes Chemotherapy	Radiotherapy	Vin/Cyclo/Dox	Cyclo+Anthracyclines Combinations	On protocol	NeoAdjuvant	Not available (N/A)			Biopsy only	Biopsy Only	Post-Chemotherapy	Whole Pelvic Radiation Therapy 4500cG	45	≤60Gy		After 1990	Diagnosis Dt	1987					27	Dead
Ober WB etal,	1971	US	73	75	75	3	Female	CX	No	N/A	GU (Non B/P)	Favourable	Botryoides/Spindle cell	Superior prognosis	N/A	N0	M0	N/A	I	FALSE		I	low risk	Surgery AND Radiotherapy	No Chemotherapy	Both			NA	None	Not applicable			Polypectomy/ Vulvoperineal reseaction	Radical Surgery	Post-Operative	Vaginal apex 1440Gy	14.4	≤60Gy		Before 1990	First treatment Dt						96	Dead
Ditto etal,	2013	Italy	74	44	44	2	Female	CX	Yes	6	GU (Non B/P)	Favourable	Botryoides/Spindle cell	Superior prognosis	T1	N0	M0	>5	I	I		I	low risk	Trimodality	Yes Chemotherapy	Both	Vin/Dox/Ifo/Eptoside later changed to Vin/Cyclo/Ifo/Eptoside	Cyclo+Ifo+Anthracyclines(Dox)	Not On protocol	Adjuvant	Not applicable	(Total of 8 Cycles) 4 Courses of 42day cycle alternating vincristine (2 mg maximum) plus doxorubicin (75 mg/m2) plus ifosfamide (9,000mg/m)and etoposide (150 mg/m2) plus ifosfamide (9,000 mg/m2) for 4 courses. Later changed to vincristine (2 mg maximum) plus cyclophosphamide (1,200 mg/m) and etoposide (150 mg/m2) plus ifosfamide (6,000 mg/m) for the remaining 2 cycles. Subsequently, 2 additional …	>6 Cycles	Radical II Hysterectomy removing 3 cm of vaginal cuff/ BSO/Omentectomy/Pelvic lymphadenectomy	Radical Surgery	Post-Operative	EBRT (50.4 Gy)	50.4	≤60Gy	Many after Regimen I / Needed Change of treatment:G4 hematological toxicity (resolved with stimulating factors and blood transfusions	After 1990	First treatment Dt	2008					46	Alive
Scaravilli etal,	2008	Italy	75	35	35	2	Female	CX	Yes	4.5	GU (Non B/P)	Favourable	Botryoides/Spindle cell	Superior prognosis	T1	N0	M0	<=5	I	I		I	low risk	Surgery AND Chemotherapy	Yes Chemotherapy	Surgery	Cisplatin/Dox/Dacarbazine (PAD)/VA	Anthracyclines(Dox) based	On protocol	Adjuvant	Not applicable	According to IRS-III protocol: 1 cycle (PAD), followed by a cycle of (VA).	≤6 Cycles	TAH BSO/PLND	Radical Surgery	None					After 1990	First treatment Dt	2006					15	Alive
Brand etal,	1987	US, Los Angelos, CA	76	17	17	1	Female	CX	Yes	N/A	GU (Non B/P)	Favourable	Botryoides/Spindle cell	Superior prognosis	T1	N0	M0	N/A	I	I		I	low risk	Surgery AND Chemotherapy	Yes Chemotherapy	Surgery	VA	Others	On protocol	Adjuvant	Not applicable	6 Cycles consisting of dactinomycin (0.5 mg) and vincnstine (2mg) every three weeks.	≤6 Cycles	Radical Hysterectomy/PPLND after polypectomy showed positive margins	Radical Surgery	None					Before 1990	First treatment Dt	1986-03-01	1986-03-13				12	Alive
			77	17	17	1	Female	CX	No	3	GU (Non B/P)	Favourable	Botryoides/Spindle cell	Superior prognosis	T1	N0	M0	<=5	I	I		I	low risk	Surgery AND Radiotherapy	No Chemotherapy	Both			NA	None	Not applicable			TAH BSO/one lt iliac LN was removed	Radical Surgery	Post-Operative	5700 cCy of external irradiatin (delivered by cobalt 60machine) over 43 days	57	≤60Gy		Before 1990	First treatment Dt	1965-10-01	1965-10-01	1966-03-15	1965-12-31		5.5	Dead
			78	48	48	2	Female	CX	No	N/A	GU (Non B/P)	Favourable	Botryoides/Spindle cell	Superior prognosis	T1	N0	M0	N/A	I	I		I	low risk	Trimodality	Yes Chemotherapy	Both	Cyclophosphamide(Cytoxan)	Cyclo based	On protocol	Adjuvant	Not applicable	8 Courses of Cyclo for 3 mon	>6 Cycles	TAH BSO	Radical Surgery	Post-Operative	whole pelvis external irradiation and intravaginal radium. The pelvis received 5400 cCy through cobalt 60 telemetry, and 3500 cCy delivered as intracavitary therapy,	89	>60Gy	1 month after start of Radiotherapy: Radiation enteritis and small bowel obstruction	Before 1990	First treatment Dt	1964-06-01	1964-06-01		1964-11-01		266	Alive
Ng etal,	2003	Hong Kong	79	39	39	2	Female	CX	Yes	6	GU (Non B/P)	Favourable	Alveolar	Intermediate prognosis	T1	N0	M0	>5	I	I		I	intermediate risk	Trimodality	Yes Chemotherapy	Both	Cyclo/epirubicin/Vin/eptoside/ifosfamide/mesna	Cyclo+Ifo+Anthracyclines(Dox)	Not On protocol	Adjuvant	Not applicable	Three 6weekly cycles of chemotherapy including cyclophosphamide 700mg/m2 intravenously(i.v.) on Day 1, epirubicin 70 mg/mi.v. on Day 1, vincristine 1.4mg/m2i.v. on Day 1, etoposide 100 mg/m2i.v. on Days 29–31, ifosfamide 2500 mg/mi.v.on Days 29–31, and mesna 2500 mg/m2i.v. on Days 29-31	≤6 Cycles	TAH/ Lt SO	Radical Surgery	Post-Operative	posterior–anterior opposing pelvic ﬁelds giving 45 Gy to th midplane in 25 fractions over 36 days. The vaginal vault was irradiated further with high dose rate intracavitary brachytherapy, delivering 8 Gy in two fractions over 5 days to a point locating at 0.5 cm from the surface of the applicator.	53	≤60Gy	Grade 4 neutropenia after the ﬁrst cycle of chemotherapy and required colony stimulating factorsfor support. The dose of ifosfamide was reduced to 75%of the scheduled dose for the second and third cycles of chemotherapy	After 1990	First treatment Dt	1999-07-01	1999-07-01				36	Alive
Koukourakis etal,	2009	Greece	80	20	20	2	Female	CX	Yes	5	GU (Non B/P)	Favourable	Embryonal	Intermediate prognosis	T1	N0	M0	<=5	I	I		II	low risk	Trimodality	Yes Chemotherapy	Both	Ifo/eptoside/Cisplatin	Ifo based	On protocol	Adjuvant	Not applicable	6 courses of intravenous chemotherapy consisting of ifosfamide 1500 mg/m2 on day 1, etoposide 120 mg/m2 on days 1–3 andcisplatin 40 mg/m2on days 2–3 every 4 weeks	≤6 Cycles	Radical H./Upper Vaginectomy/Bilateral pelvic Lymphadenectomy	Marginal Resection	Post-Operative	External radiation therapy (RT) 50 Gy total dose to the pelvic region with middle line block after 42 Gy, daily dose 2 Gy, and two weeks later brachytherapy with two high-dose-rate 192Ir (Iridium) insertions of 750 cGy each.	65	>60Gy		After 1990	Completion of therapy						3	Alive
Karaman etal,	2011	Turkey, Istanbul	81	22	22	2	Female	CX	Yes	3	GU (Non B/P)	Favourable	Botryoides/Spindle cell	Superior prognosis	T1	N0	M0	<=5	I	I		I	low risk	Surgery AND Chemotherapy	Yes Chemotherapy	Surgery	VAC	Cyclo based	On protocol	Adjuvant	Not applicable	IRS-III study protocol: 6 courses of vincristine 1.5 mg/m ,actinomycin D 0.5mg/m2 , and cyclophosphamide 500 mg/m2 every 3 weeks	≤6 Cycles	Polypectomy/LEEP Conization	Complete Resection	None					After 1990	First treatment Dt						18	Alive
Ocheke etal,	2011	Nigeria	82	16	16	1	Female	CX	No	20	GU (Non B/P)	Favourable	Embryonal	Intermediate prognosis	N/A	N/A	M0	>5	I	FALSE		II	low risk	Surgery alone	No Chemotherapy	Surgery			NA	None	Not applicable			Excision of the mass	Marginal Resection	None					After 1990	First treatment Dt						6	Dead
Montag etal,	1985	US, Los Angelos, CA	83	22	22	2	Female	uterus	No	N/A	GU (Non B/P)	Favourable	Embryonal	Intermediate prognosis	T1	N0	M0	>5	I	I		I	low risk	Surgery AND Chemotherapy	Yes Chemotherapy	Surgery	VAC	Cyclo based	On protocol	Both	Not available (N/A)	Preoperative: vincristine 2 mg iv (Dayl), actinomycin D 0.5 mg iv (Days l-5), and cyclophosphamide 500 mg iv (Daysl-5.) Postoperative: 15 cycles vincristine 1 mg iv weekly for 12 weeks, as well as actinomycin D 0.5 mg iv (Days 2 and 4) andcyclophosphamide 50 mg po B.1.D (Days l-5) every month.	>6 Cycles	Radical H./bilateral PLND	Radical Surgery	None					Before 1990	First treatment Dt						144	Alive
			84	42	42	2	Female	Uterus (Corpus uteri and Cervix)	No	6	GU (Non B/P)	Favourable	Embryonal	Intermediate prognosis	T2	N0	M0	>5	I	II		II	low risk	Surgery AND Radiotherapy	No Chemotherapy	Both			NA	None	Not applicable			TAH BSO/PPLND biopsy	Marginal Resection	Post-Operative	External whole pelvis 4500 RAD bracgytherapy+ 4000 RAD to vaginal cuff	85	>60Gy		Before 1990	First treatment Dt						120	Alive
			85	21	21	2	Female	Uterus (Corpus uteri and Cervix)	No	1	GU (Non B/P)	Favourable	Botryoides/Spindle cell	Superior prognosis	T1	N0	M0	<=5	I	I		I	low risk	Surgery AND Chemotherapy	Yes Chemotherapy	Surgery	VAC	Cyclo based	On protocol	Adjuvant	Not applicable	16 courses vincristine 2 mg iv weekly for 12 weeks. Actinomycin D 0.5 mg and cyclo-phosphamide 400 mg were administered intravenously Days 1-5 for each monthly.	>6 Cycles	Radical H./bilateral PLND/Appendectomy	Radical Surgery	None					Before 1990	First treatment Dt						96	Alive
			86	23	23	2	Female	Uterus	No	6	GU (Non B/P)	Favourable	Botryoides/Spindle cell	Superior prognosis	T1	N0	M0	>5	I	I		I	low risk	Trimodality	Yes Chemotherapy	Both	DOX/Dacarbazine (DTIC)	Anthracyclines(Dox) based	Not On protocol	Both	Not available (N/A)	Preoperative: adriamycin 45 mg/m* (Day 1) and DTIC 200 mg/m* iv (Days l-5) Postoperative: adriamycin 15 mg/m* iv and DTIC 200 mg/m* iv (Days l-5) every3 weeks for 1 year (16 cycles)	>6 Cycles	Modified Radical H./bilateral PLND/Paraortic LN sampling	Radical Surgery	Post-Operative	External whole pelvis 5000 RAD	50	≤60Gy	radiation-induced rectovaginal fistula 2y postoperative	Before 1990	First treatment Dt						108	Alive
			87	18	18	1	Female	Uterus (Corpus uteri and Cervix)	No	1	GU (Non B/P)	Favourable	Embryonal	Intermediate prognosis	T1	N0	M0	<=5	I	I		I	low risk	Surgery AND Chemotherapy	Yes Chemotherapy	Surgery	VAC	Cyclo based	On protocol	Adjuvant	Not applicable	5 day course of VAC was initiated: this consisted of vincristine 2 mg iv weekly for 12 weeks and additional 12 5-day courses of actinomycin D (0.5 mg iv) and cyclophosphamide (250 mg iv) every 4 weeks.	>6 Cycles	Radical H./bilateral PLND	Radical Surgery	None					Before 1990	First treatment Dt						87	Alive
			88	26	26	2	Female	CX	No	4.5	GU (Non B/P)	Favourable	Embryonal	Intermediate prognosis	T1	N0	M0	<=5	I	I		I	low risk	Surgery AND Chemotherapy	Yes Chemotherapy	Surgery	VAC	Cyclo based	On protocol	Adjuvant	Not applicable	Preoperative: vincristine 2 mg iv, actinomycin D 0.35 mg/m’, and cyclophosphamide 150 mg/m’. Postoperative: actinomycin D 0.35 mg/m2. She subsequently received vincristine 2 mg iv every 2 weeks, and actinomycin D 0.5 mg, and cyclophosphamide 250 mg iv for 5 days every 4 weeks. (Total 6 Cycles)	≤6 Cycles	Radical H./bilateral PLND/paraortic LN sampling	Radical Surgery	None				Myelosuppression necessitated a dose reduction after the second course.	Before 1990	First treatment Dt						17	Alive
Case A. S. etal,	2004	US, Alabama	89	21	21	2	Female	Uterus (Corpus uteri and Cervix)	Yes	10.2	GU (Non B/P)	Favourable	Alveolar	Intermediate prognosis	T1	N0	M0	>5	I	I		I	intermediate risk	Surgery AND Chemotherapy	Yes Chemotherapy	Surgery	VAC	Cyclo based	On protocol	Both	Partial R (PR)	10 Cycles, 5 preoperative and 5 postoperative Dosages included 2.2 gm/m2 of cytoxan, 2.5 mg of actinomycin and 2 mg of vincristine	>6 Cycles	TAH BSO	Radical Surgery	None				Grade 4 neutropenia needed Cytoxan dose reduction to 1.9 gm/m2	After 1990	Diagnosis Dt						20	Alive
PODCZASKI etal,	1989	US, Pennsylvania	90	73	73	3	Female	Uterus (Corpus uteri and Cervix)	Yes	10	GU (Non B/P)	Favourable	Pleomorphic	Poor prognosis	T2	N0	M0	>5	I	II		(I-II)	intermediate risk	Surgery AND Radiotherapy	No Chemotherapy	Both			NA	None	Not applicable			TAH BSO/PPLN sampling/Partial omentectomy	Radical Surgery	Post-Operative	5040 cGy to the pelvis in 28 fractions over a period of 6.5 weeks	50.4	≤60Gy	Radiation induced Diarrhea leaded to briefly stop at 4500 cGy	Before 1990	First treatment Dt	1988-11-01	1988-12-01	1989-03-01	1989-02-01		3	Dead
Kim D. etal,	2012	Korea, Seoul	91	76	76	3	Female	Uterus	Yes	20	GU (Non B/P)	Favourable	Botryoides/Spindle cell	Superior prognosis	T2	N/A	M0	>5	I	FALSE		III	low risk	Surgery alone	No Chemotherapy	Surgery			NA	None	Not applicable			Tumor debulking, SubTotal H./ BSO	Incomplete Resection	None					After 1990	First treatment Dt						3	Dead
Strahl etal,	2012	Germany	92	18	18	1	Female	Uterus	Yes	N/A	GU (Non B/P)	Favourable	Embryonal	Intermediate prognosis	N/A	N1	M0	>5	I	III		III	low risk	Surgery AND Chemotherapy	Yes Chemotherapy	Surgery	IVA	Ifo based	On protocol	Adjuvant	Complete R (CR)	4 Cycles ifosfamide (3000 mg/m2), d1+2, vincristine (1.5 mg/m2), d1+8+15, courses1 and 2 + d1 of courses 3 + 4, and actinomycin D (1.5 mg/m), d1,q21d,	≤6 Cycles	Local Excision/PLND/Endometrial and Endocervical currettage	Incomplete Resection	None					After 1990	First treatment Dt					2012-04-01	26	Alive
McCluggage etal,	2002	Ireland	93	28	28	2	Female	Uterus	Yes	12	GU (Non B/P)	Favourable	Botryoides/Spindle cell	Superior prognosis	T1	N0	M0	>5	I	I		(I-II)	low risk	Trimodality	Yes Chemotherapy	Both	Ifo/Dox	Ifo+Anthracyclines Combinations	On protocol	Adjuvant	Not applicable			Modified Radical H./bilateral PLND/ Wedge resection of both ovaries were sent for frozen section	Radical Surgery	Post-Operative					After 1990	First treatment Dt						24	Alive
Takano etal,	1999	Japan, Saitama	94	76	76	3	Female	Uterus	Yes	17	GU (Non B/P)	Favourable	Embryonal	Intermediate prognosis	T1	N0	M0	>5	I	I		I	low risk	Surgery AND Chemotherapy	Yes Chemotherapy	Surgery	Cyclo/Vin/Epirubicin/Dacarbazine (CYVADIC)	Cyclo+Anthracyclines Combinations	On protocol	Adjuvant	Not applicable	3 Cycles cyclophosphamide(350mg/m2, day 1), vincristine (1 mg/m2, day 1), epirubicin (50mg/m2, day 1), and dacarbazine (100mg/m2, days 1–5), with appropriate granulocyte colony-stimulating support.	≤6 Cycles	TAH BSO	Radical Surgery	None					After 1990	First treatment Dt	1998-06-01	1998-07-01				10	Alive
Borka etal,	2006	Hungary, Budapest	95	67	67	3	Female	Uterus	Yes	15	GU (Non B/P)	Favourable	Pleomorphic	Poor prognosis	T2	N0	M0	>5	I	II		(I-II)	intermediate risk	Surgery AND Chemotherapy	Yes Chemotherapy	Surgery	Dox	Anthracyclines(Dox) based	Not On protocol	Adjuvant	Not applicable	6 Cycles Doxorubicin monotherapy every 3 weeks (120 mg total dose/cycles)	≤6 Cycles	TAH BSO/PPLN sampling/ 22cm large portion of adherent sigmoid colon was removed	Radical Surgery	None					After 1990	First treatment Dt						12	Alive
Hahlin etal,	1997	Australia	96	17	17	1	Female	Vagina/CX	Yes	12	GU (Non B/P)	Favourable	Embryonal	Intermediate prognosis	T2	N1	M0	>5	I	III		III	low risk	Trimodality	Yes Chemotherapy	Both	Vin/Dox/Cyclo	Cyclo+Anthracyclines Combinations	On protocol	NeoAdjuvant	Partial R (PR)	5 Cycles + G-CSF support (Granulocyte colony stimulating factor)	≤6 Cycles	Modified Radical H./lt SO/PPLD	Radical Surgery	Post-Operative	46 Gray of external beam megavoltage pelvic radiotherapy therapy in 23 fractions over 32 days.	46	≤60Gy		After 1990	Diagnosis Dt	1995-07-01					22	Alive
			97	38	38	2	Female	Vagina	Yes	5	GU (Non B/P)	Favourable	Embryonal	Intermediate prognosis	T2	N0	M0	<=5	I	II		III	low risk	Radiotherapy AND Chemotherapy	Yes Chemotherapy	Radiotherapy	Vin/Dox/Ifo	Ifo+Anthracyclines Combinations	On protocol	Primary	Partial R (PR)	4 cycles	≤6 Cycles	Biopsy only	Biopsy Only	Post-Chemotherapy	45 Gray of external beam megavoltage pelvic radiotherapy therapy in 24 fractions over 34 days, ICC (intracavitary cesium)	45	≤60Gy		After 1990	Diagnosis Dt	1994-10-01					31	Alive
			98	17	17	1	Female	Uterus / CX	Yes	N/A	GU (Non B/P)	Favourable	Embryonal	Intermediate prognosis	T2	N1	M0	>5	I	III		III	low risk	Trimodality	Yes Chemotherapy	Both	Vin/Dox/Cyclo/eptoside	Cyclo+Anthracyclines Combinations	On protocol	Both	Partial R (PR)	Preoperative: 3 Cycles, Postoperative: Eptoside/ Cyclo 2 cycles only then the patient refused to continue	≤6 Cycles	Modified Radical H./bilateral PLND/Ovarian Conservation	Radical Surgery	Post-Operative	50 Gray in 25 fractions of external beam megavoltage pelvic radiotherapy over 43 days.	50	≤60Gy		After 1990	Diagnosis Dt	1993-07-01			1995-01-01		24	Dead
Chiarle etal,	1997	Italy	99	80	80	3	Female	Uterus	Yes	9	GU (Non B/P)	Favourable	Alveolar	Intermediate prognosis	T1	N/A	M0	>5	I	FALSE		I	intermediate risk	Surgery AND Radiotherapy	No Chemotherapy	Both			NA	None	Not applicable			TAH BSO	Radical Surgery	Post-Operative	4500 cGy to the pelvis, divided in 25 fractions	45	≤60Gy	Radiation induced Diarrhea (Intolerable) leaded to interruption after 15 sessions	After 1990	First treatment Dt	1995-05-01	1995-05-01	1995-10-01	1995-09-01		5	Dead
Holcomb etal,	1999	US, New York	100	63	63	3	Female	Uterus	Yes	6	GU (Non B/P)	Favourable	Pleomorphic	Poor prognosis	T1	N/A	M0	>5	I	FALSE		I	intermediate risk	Surgery AND Radiotherapy	No Chemotherapy	Both			NA	None	Not applicable			TAH BSO	Radical Surgery	Post-Operative	whole pelvic external beam radiotherapy, consisting of 4500 cGy in 180-cGy fractions	45	≤60Gy	No interruption	After 1990	First treatment Dt	1996-11-01	1996-11-01	1998-11-01			24	Dead
Jaworski eral,	1984	Australia	101	71	71	3	Female	Uterus	Yes	7	GU (Non B/P)	Favourable	Pleomorphic	Poor prognosis	T1	N/A	M0	>5	I	FALSE		I	intermediate risk	Surgery alone	No Chemotherapy	Surgery			NA	None	Not applicable			TAH BSO	Radical Surgery	None					Before 1990	First treatment Dt					The pt was still alive at the time the report was written	7	Alive
Ordi etal	1997	US, Washington	102	58	58	3	Female	Uterus	Yes	1.5	GU (Non B/P)	Favourable	Pleomorphic	Poor prognosis	T1	N/A	M0	<=5	I	FALSE		N/A	intermediate risk	Surgery AND Radiotherapy	No Chemotherapy	Both			NA	None	Not applicable			TAH BSO	Radical Surgery	Pre-Operative					After 1990	First treatment Dt						12	Dead
			103	69	69	3	Female	Uterus	Yes	5.5	GU (Non B/P)	Favourable	Pleomorphic	Poor prognosis	T2	N/A	M0	>5	I	FALSE		N/A	intermediate risk	Trimodality	Yes Chemotherapy	Both	N/A	Unknown	NA	Adjuvant	Not applicable			TAH BSO	Radical Surgery	Post-Operative					After 1990	First treatment Dt						6	Dead
			104	35	35	2	Female	Uterus	Yes	9.5	GU (Non B/P)	Favourable	Pleomorphic	Poor prognosis	N/A	N/A	M0	>5	I	FALSE		N/A	intermediate risk	Surgery AND Chemotherapy	Yes Chemotherapy	Surgery	N/A	Unknown	N/A	Adjuvant	Not applicable			TAH BSO	Radical Surgery	None					After 1990	First treatment Dt						15	Dead
			105	80	80	3	Female	Uterus	Yes	13	GU (Non B/P)	Favourable	Pleomorphic	Poor prognosis	N/A	N/A	M0	>5	I	FALSE		N/A	intermediate risk	Surgery AND Chemotherapy	Yes Chemotherapy	Surgery	VA	Others	Not On protocol	Adjuvant	Not applicable			TAH BSO	Radical Surgery	None					After 1990	First treatment Dt						9	Dead
			106	60	60	3	Female	Uterus	Yes	15	GU (Non B/P)	Favourable	Pleomorphic	Poor prognosis	T2	N/A	M0	>5	I	FALSE		N/A	intermediate risk	Surgery AND Chemotherapy	Yes Chemotherapy	Surgery	Dox/ Cisplatin	Anthracyclines(Dox) based	Not On protocol	Adjuvant	Not applicable			TAH BSO	Radical Surgery	None					After 1990	First treatment Dt						72	Dead
Shim A Ra. etal,	2011	Korea, Seoul	107	52	52	3	Female	CX	Yes	7	GU (Non B/P)	Favourable	Embryonal	Intermediate prognosis	T2	N1	M0	>5	I	III		II	low risk	Surgery alone	No Chemotherapy	Surgery			NA	None	Not applicable			Radical H./ BSO/PLND/Radical Vaginectomy	Radical Surgery	None					After 1990	N/A						19	Alive
Abdeljalil K. eta,	2014	Tunisia	108	50	50	2	Female	CX	Yes	8	GU (Non B/P)	Favourable	Embryonal	Intermediate prognosis	T2	N/A	M0	>5	I	FALSE		III	low risk	Chemotherapy alone	Yes Chemotherapy		Dox/ Haloxan	Anthracyclines(Dox) based	On protocol	NeoAdjuvant	Disease Progression (PD)	Acc. To IRS III protocol		Biopsy only	Biopsy Only	None					After 1990	Diagnosis Dt						2	Dead
			109	51	51	3	Female	CX	Yes	5	GU (Non B/P)	Favourable	Embryonal	Intermediate prognosis	T1	N0	M0	<=5	I	I		I	low risk	Surgery alone	No Chemotherapy	Surgery			NA	None	Not applicable			Local Excision followed by Extrafascial hysterectomy upto upper 1/3 of vagina/ Bil. Adnexectomy	Radical Surgery	None					After 1990	First treatment Dt						6	Alive
Piotr S. etal,	2011	Poland	110	22	22	2	Female	CX	Yes	N/A	GU (Non B/P)	Favourable	Botryoides/Spindle cell	Superior prognosis	T1	N0	M0	N/A	I	I		I	low risk	Surgery AND Chemotherapy	Yes Chemotherapy	Surgery	VA	Others	On protocol	Adjuvant	Not applicable	6 Cycles of Vincristine, 1,5mg/m the first day, at a maximum dose of 2mg and Dactinomycin at a dose of 0,015mg/kg from the first until the fifth day, at a maximum dose 2 of 0,5mg/day.Chemotherapy was given in 4-week intervals.	≤6 Cycles	Polypectomy followed by D/C	Complete Resection	None				No S/E happened	After 1990	First treatment Dt	2005-09-01	2005-09-01				71	Alive
Osmanagaoglu M. A. etal,	2004	Turkey	111	30	30	2	Female	CX	Yes	8	GU (Non B/P)	Favourable	Botryoides/Spindle cell	Superior prognosis	T2	N0	M0	>5	I	II		III	low risk	Trimodality	Yes Chemotherapy	Both	VAC	Cyclo based	On protocol	Adjuvant	Complete R (CR)	6 Cycles VAC (Vin 2mg/day, ADR 60mg/m2, Cyclo 900mg/m2 every 3 weeks)	≤6 Cycles	Partial Local Excision	Incomplete Resection	Post-Operative	36 days of External Radiotherapy 180cGy/fractions for 30 days (5400) combined thereafter with brachytherapy of daily fractions of 500cGy for 6 days (3000) with high doses at the cervical localization (0.5cm) = Total 8400	84	>60Gy		After 1990	First treatment Dt	2003-11-01
Shy S. Wen etal,	1995	Taiwan	112	63	63	3	Female	Vagina	Yes	2.5	GU (Non B/P)	Favourable	Pleomorphic	Poor prognosis	T1	N0	M0	<=5	I	I		I	intermediate risk	Surgery AND Radiotherapy	No Chemotherapy	Both			NA	None	Not applicable			Wide Local excision/BSO	Complete Resection	Post-Operative					After 1990	First treatment Dt	1994-04-01					12	Alive
Copeland etal,	1985	US,MD Anderson Cancer Center	113	20	20	2	Female	Vagina/CX	No	N/A	GU (Non B/P)	Favourable	Botryoides/Spindle cell	Superior prognosis	T2	N0	M0	N/A	I	II		III	low risk	Trimodality	Yes Chemotherapy	Both	Vincristine intaarterial	Others	Not On protocol	Adjuvant	Complete R (CR)			BSO, hypogastric artery catheter placement	Incomplete Resection	Post-Operative	5000 Rad pelvis	50	≤60Gy	Severe neurotoxicity from Vincristine>>needed dose reduction	Before 1990	First treatment Dt	1967					204	Alive
			114	16	16	1	Female	CX	No	N/A	GU (Non B/P)	Favourable	Botryoides/Spindle cell	Superior prognosis	N/A	N0	M0	N/A	I	FALSE		I	low risk	Surgery alone	No Chemotherapy	Surgery			NA	None	Not applicable			Pelvic exentration/PLND	Radical Surgery	None					Before 1990	First treatment Dt	1965					228	Alive
Singhal etal,	1990	India	115	23	23	2	Female	Vagina	No	N/A	GU (Non B/P)	Favourable	Embryonal	Intermediate prognosis	N/A	N0	M0	N/A	I	FALSE		III	low risk	Radiotherapy AND Chemotherapy	Yes Chemotherapy	Radiotherapy	Vin/Cyclo/Dox/ActinomycinD	Cyclo+Anthracyclines Combinations	On protocol	Primary	Complete R (CR)	9 Cycles (3 before Radio and 6 after Radio) Each cycle every 3 weeks	>6 Cycles	Biopsy only	Biopsy Only	Post-Chemotherapy	60 Gy in 30 fractions over 6 weeks to whole pelvis =	60	≤60Gy		Before 1990	N/A	1985-05-01					54	Alive
Mhaskar etal,	1989	India	116	25	25	2	Female	Vagina	No	(X3) 5	GU (Non B/P)	Favourable	Embryonal	Intermediate prognosis	T1	N0	M0	<=5	I	I		III	low risk	Radiotherapy AND Chemotherapy	Yes Chemotherapy	Radiotherapy	VAC	Cyclo based	On protocol	Primary	Complete R (CR)	6 cycles	≤6 Cycles	Biopsy only	Biopsy Only	Post-Chemotherapy					Before 1990	First treatment Dt	1985-06-01	1985-07-01				19	Alive
Hays etal,	1987	US, Los Angelos, CA	117	16	16	1	Female	Vulva (Lt Labia)		N/A	GU (Non B/P)	Favourable	Alveolar	Intermediate prognosis	T1	N0	M0	N/A	I	I		I	intermediate risk	Surgery AND Chemotherapy	Yes Chemotherapy	Surgery	VA	Others	On protocol	Adjuvant	Not applicable	IRS_Regimen 22 (Vin 2mg/m2 IV every weekx12)/(ACD 0.015mg/k/d IVX5XrepeatX4) 12-week cycles for 12 months = 4 Cycles	≤6 Cycles	Hemivulvectomy	Complete Resection	None					Before 1990	First treatment Dt					LFU	90	Alive
			118	19	19	1	Female	Vulva (Lt Labia)		N/A	GU (Non B/P)	Favourable	Pleomorphic	Poor prognosis	T1	N0	M0	N/A	I	I		I	intermediate risk	Surgery AND Chemotherapy	Yes Chemotherapy	Surgery	VA	Others	On protocol	Adjuvant	Not applicable	IRS_Regimen 22 (Vin 2mg/m2 IV every weekx12)/(ACD 0.015mg/k/d IVX5XrepeatX4) 12-week cycles for 12 months = 4 Cycles	≤6 Cycles	Local Excision/Iliofemoral ND	Complete Resection	None					Before 1990	First treatment Dt						84	Alive
Meseci etal,	2013	Turkey, Istanbul	119	30	30	2	Female	CX	Yes	7	GU (Non B/P)	Favourable	Botryoides/Spindle cell	Superior prognosis	T1	N0	M0	>5	I	I		I	low risk	Surgery AND Chemotherapy	Yes Chemotherapy	Surgery	VA	Others	On protocol	Adjuvant	Not applicable	According to the pediatric protocol. Vincristine 1.5 mg/m2 (maximum 2 mg) was given once a week, with a break for 3 weeks in every 9 weeks, and actinomycine D 0.045 mg/kg (maximum 2.5 mg) was given every 3weeks.		Polypectomy at 30th week/Radical H./PPLND/ovarian transposition	Radical Surgery	None				Vincristine induced neurotoxicity total dosage of vincristine was reduced to 1.6 mg, and to 1.4 mg afterward at the 10th week.	After 1990	N/A						45	Alive
Savar etal,	2010	US, MD Anderson	120	22	22	2	Female	Left Orbit (medial side)	Yes	N/A	Orbit	Favourable	Embryonal	Intermediate prognosis	N/A	N0	M0	N/A	I	FALSE		III	low risk	Trimodality	Yes Chemotherapy	Both	Dox/Ifo/Vin	Ifo+Anthracyclines Combinations	On protocol	Both	Partial R (PR)	8 cycles preoperative, 2 cycles post operative	>6 Cycles	Globe preserving surgery through anterior orbitotomy	Complete Resection	Pre-Operative	external-beam radiation (45 Gy)	45	≤60Gy		After 1990	Date of surgery					Last date of FU	12	Alive
Melo A. etal,	2012	Portugal	121	20	20	2	Female	CX	Yes	3.5	GU (Non B/P)	Favourable	Botryoides/Spindle cell	Superior prognosis	T1	N0	M0	<=5	I	I		I	low risk	Surgery AND Chemotherapy	Yes Chemotherapy	Surgery	IVA + mesna	Ifo based	On protocol	Adjuvant	Not applicable	Total 9 cycles: 4 cycles of IVA pattern (Ifosfamide 3 g/m2 x 2 days – Vincristine 1.5 mg/m x 1 day– Actinomycin 1.5 mg/m2x 1 day) + Mesna and further 5 cycles of Vincristine and Actinomycin.	>6 Cycles	Wertheim radical hysterectomy/ Excision of upper 1/3 of vagina/ preservation and transposition of both ovaries	Radical Surgery	None					After 1990	Diagnosis Dt						36	Alive
Walid D etal,	2010	Tunisia	122	20	20	2	Female	CX	Yes	8	GU (Non B/P)	Favourable	Botryoides/Spindle cell	Superior prognosis	T1	N0	M0	>5	I	I		I	low risk	Surgery AND Chemotherapy	Yes Chemotherapy	Surgery	IVA + mesna	Ifo based	On protocol	Adjuvant	Not applicable			Lumpectomy/ Cone biopsy	Complete Resection	None					After 1990							11	Alive
Rivasi F. etal,	2008	Italy	123	49	49	2	Female	CX	Yes	4	GU (Non B/P)	Favourable	Alveolar	Intermediate prognosis	T1	N/A	M0	<=5	I	FALSE		I	intermediate risk	Surgery alone	No Chemotherapy	Surgery			NA	None	Not applicable			TAH/BSO/Vaginal biopsies after diagnosis	Radical Surgery	None					After 1990	First treatment Dt						18	Alive
Leung etal,	2008	France	124	68	68	3	Female	Uterus	Yes	5	GU (Non B/P)	Favourable	Pleomorphic	Poor prognosis	T1	N0	M0	<=5	I	I		I	intermediate risk	Surgery alone	No Chemotherapy	Surgery			NA	None	Not applicable			TAH/BSO	Radical Surgery	None					After 1990	First treatment Dt						12	Alive
Teshima etal,	1987	Japan	125	52	52	3	Female	Uterus	Yes	N/A	GU (Non B/P)	Favourable	Embryonal	Intermediate prognosis	T1	N0	M0	N/A	I	I		I	low risk	Surgery AND Chemotherapy	Yes Chemotherapy	Surgery	Dox/ Cisplatin/ Bleomycin	Anthracyclines(Dox) based	Not On protocol	Adjuvant	Not applicable	5 courses cisplatin (70 mg/body) bleomycin (50 mg/body) and doxorubicin (50mg/body)	≤6 Cycles	TAH/BSO/P(pelvic)LND	Radical Surgery	None					Before 1990	First treatment Dt						30	Alive
2Copeland etal,	1985	US, MD Anderson	126	18	18	1	Female	left labia majora	No	N/A	GU (Non B/P)	Favourable	Alveolar	Intermediate prognosis	N/A	N/A	M0	N/A	I	FALSE		III	intermediate risk	Radiotherapy AND Chemotherapy	Yes Chemotherapy	Radiotherapy	Vincristine intaarterial	Others	Not On protocol	NeoAdjuvant	Disease Progression (PD)			Biopsy only	Biopsy Only	Post-Chemotherapy	4700 rad pelvis and 1500 rad perineum =Total 6200 rads	62	>60Gy		Before 1990	Diagnosis Dt						4	Dead
			127	16	16	1	Female	pelvis/ rt broad ligament	No	N/A	GU (Non B/P)	Favourable	Alveolar	Intermediate prognosis	N/A	N/A	M0	N/A	I	FALSE		III	intermediate risk	Trimodality	Yes Chemotherapy	Both	VAC	Cyclo based	On protocol	Adjuvant	Disease Progression (PD)	Vincristine 2 mg/m2, Iv Weekly for 12 weeks (maximum dose 0.5 mg) given concurrent with radiation; D actinomycin 15 pg/kg/day, IV Daily for 5 days, (maximum dose0.5 mg) given at 4- to 6-week intervalsas tolerated (inter-rupted during radiation therapy); Cyclophosphamide 10 mg/kg/day* Daily for 5 days, given as tolerated at 4- to 6- week intervals (inter-rupted during radiation therapy)		Rt SO/ excision of the mass	Incomplete Resection	Post-Operative	2600 rad to pelvis and lower abdomen	26	≤60Gy		Before 1990	Diagnosis Dt						4	Dead
			128	20	20	2	Female	Perianal/ perineum	No	N/A	GU (Non B/P)	Favourable	Alveolar	Intermediate prognosis	N/A	N/A	M0	N/A	I	FALSE		III	intermediate risk	Radiotherapy AND Chemotherapy	Yes Chemotherapy	Radiotherapy	Vin/Cyclo/Dox/DTIC(Dacarbazine)	Cyclo+Anthracyclines Combinations	On protocol	NeoAdjuvant	Disease Progression (PD)			Biopsy only	Biopsy Only	Post-Chemotherapy	4000 rad to pelvis, 1000 rad to perineum, 1000 rad inguinal = 6000 rads	60	≤60Gy		Before 1990	Diagnosis Dt						3	Dead
Allende etal,	2008	US,Cleveland Clinic	129	25	25	2	Female	Ovary	Yes	25	GU (Non B/P)	Favourable	Embryonal	Intermediate prognosis	T1	N0	M0	>5	I	I		N/A	low risk	Trimodality	Yes Chemotherapy	Both	VAC	Cyclo based	On protocol	Adjuvant	Not available (N/A)			Lt SO	Complete Resection	Post-Operative					After 1990							11	Alive
Baiocchi etal,	2011	Brasil, Sao Paulo	130	47	47	2	Female	CX	Yes	10	GU (Non B/P)	Favourable	Botryoides/Spindle cell	Superior prognosis	T1	N0	M0	>5	I	I		I	low risk	Surgery AND Chemotherapy	Yes Chemotherapy	Surgery	VAC	Cyclo based	On protocol	Adjuvant	Not applicable			Radical H/BSO/P (pelvic)LND	Radical Surgery	None					After 1990	First treatment Dt						77	Alive
Kriseman etal,	2012	US, MD Anderson	131	17.8	17.8	1	Female	CX	Yes	N/A	GU (Non B/P)	Favourable	Embryonal	Intermediate prognosis	T1	N0	M0	<=5	I	I		I	low risk	Surgery AND Chemotherapy	Yes Chemotherapy	Surgery	VAC	Cyclo based	On protocol	Adjuvant	Not applicable			Conization	Complete Resection	None					After 1990	Diagnosis Dt						23	Alive
			132	33.3	33.3	2	Female	CX	Yes	N/A	GU (Non B/P)	Favourable	Embryonal	Intermediate prognosis	T1	N0	M0	<=5	I	I		I	low risk	Trimodality	Yes Chemotherapy	Both	Dox/Cisplatin	Anthracyclines(Dox) based	Not On protocol	Adjuvant	Not applicable			TAH/BSO	Radical Surgery	Post-Operative	45GY of Whole pelvic and intracavitary vaginal radiation	45	≤60Gy	Neutropenic fever and the patient died from complications of ifo ttt for recurrence	After 1990	Diagnosis Dt						11	Dead
			133	49.3	49.3	2	Female	CX and lower uterine segment	Yes	N/A	GU (Non B/P)	Favourable	Embryonal	Intermediate prognosis	T1	N0	M0	<=5	I	I		I	low risk	Trimodality	Yes Chemotherapy	Both	Cyclo/Dox/Vincristine/ Dacarbazine	Cyclo+Anthracyclines Combinations	On protocol	Adjuvant	Not applicable			TAH/BSO	Radical Surgery	Post-Operative	46GY over 31 days	46	≤60Gy		After 1990	Diagnosis Dt						60	Dead
			134	51.9	51.9	3	Female	CX	Yes	N/A	GU (Non B/P)	Favourable	Embryonal	Intermediate prognosis	T1	N0	M0	>5	I	I		I	low risk	Surgery alone	No Chemotherapy	Surgery			NA	None	Not applicable			Conization	Complete Resection	None					After 1990	Diagnosis Dt						19	Alive
			135	17.3	17.3	1	Female	CX	Yes	N/A	GU (Non B/P)	Favourable	Embryonal	Intermediate prognosis	N/A	N/A	M0	N/A	I	FALSE		N/A	low risk	Surgery AND Chemotherapy	Yes Chemotherapy	Surgery	Vin/Dox/Cyclo	Cyclo+Anthracyclines Combinations	On protocol	Adjuvant	Not available (N/A)			Conization	Complete Resection	None					Before 1990	Diagnosis Dt						115	Dead
			136	34.2	34.2	2	Female	CX	Yes	N/A	GU (Non B/P)	Favourable	Embryonal	Intermediate prognosis	N/A	N/A	M0	N/A	I	FALSE		N/A	low risk	Surgery AND Chemotherapy	Yes Chemotherapy	Surgery	VAC/ FAC (flourocil/ Dox/ Cyclo)	Alternate combinations	Not On protocol	NeoAdjuvant	Not available (N/A)			Conization	N/A	None					After 1990	Diagnosis Dt						179	Dead
			137	27.2	27.2	2	Female	CX	Yes	N/A	GU (Non B/P)	Favourable	Embryonal	Intermediate prognosis	T1	N0	M0	>5	I	I		I	low risk	Surgery alone	No Chemotherapy	Surgery			NA	None	Not applicable			Conization	Complete Resection	None					After 1990	Diagnosis Dt						18	Alive
			138	18.4	18.4	1	Female	CX	Yes	N/A	GU (Non B/P)	Favourable	Embryonal	Intermediate prognosis	T1	N0	M0	<=5	I	I		I	low risk	Surgery AND Chemotherapy	Yes Chemotherapy	Surgery	VAC	Cyclo based	On protocol	Adjuvant	Not applicable			Conization	Complete Resection	None					After 1990	Diagnosis Dt						4	Alive
Kececioglu Y. etal,	1971	Turkey	139	22	22	2	Female	CX	No	N/A	GU (Non B/P)	Favourable	Botryoides/Spindle cell	Superior prognosis	T1	N0	M0	N/A	I	I		I	low risk	Surgery AND Radiotherapy	No Chemotherapy	Both			NA	None	Not applicable			TAH/ BSO	Radical Surgery	Post-Operative	6000 rad of full pelvic irradiation	60	≤60Gy		Before 1990							12	Alive
Seyhan etal,	2013	Turkey	140	42	42	2	Male	Hand	Yes	N/A	Extremites	Unfavourable	Pleomorphic	Poor prognosis	T1	N0	M0	N/A	FALSE	I		I	intermediate risk	Trimodality	Yes Chemotherapy	Both	Ifo/ eptoside/ Vin/ Adriamycin/ Cyclo	Cyclo+Ifo+Anthracyclines(Dox)	Not On protocol	Adjuvant	Not applicable			Amputation of hand/ Axillary LN Dissection	Radical Surgery	Post-Operative	66 Gy	66	>60Gy		After 1990	First treatment Dt						12	Dead
Gressner etal,	2007	Germany	141	47	47	2	Male	Leg	Yes	15.5	Extremites	Unfavourable	Botryoides/Spindle cell	Superior prognosis	T1	N0	M0	>5	III	I		II	low risk	Surgery alone	No Chemotherapy	Surgery			NA	None	Not applicable			R1 Intrarticular amputation of lower leg	Marginal Resection	None					After 1990	First treatment Dt						12	Alive
Brien etal,	1995	US, Memorial Sloan Klettering Cancer Center	142	18	18	1		Hand (2nd web space)		N/A	Extremites	Unfavourable		FALSE	T1	N0	M0	<=5	II	I	IIA	I	FALSE	Trimodality	Yes Chemotherapy	Both		Unknown	Not On protocol	N/A	Not available (N/A)			Local Excision	Complete Resection	Post-Operative					After 1990							29	Dead
Fadare O. etal,	2010	US	143	74	74	3	Female	Uterus	Yes	14	GU (Non B/P)	Favourable	Pleomorphic	Poor prognosis	T2	N1	M0	>5	I	III		II	intermediate risk	Surgery alone	No Chemotherapy	Surgery			NA	None	Not applicable			TAH/BSO/PPLND/Omentectomy/peritoneal biopsies	Marginal Resection	None					After 1990	First treatment Dt						6	Alive
			144	68	68	3	Female	Uterus	Yes	9	GU (Non B/P)	Favourable	Pleomorphic	Poor prognosis	T1	N1	M0	>5	I	III		II	intermediate risk	Trimodality	Yes Chemotherapy	Both	VAC	Cyclo based	On protocol	Adjuvant	Not applicable			TAH/BSO/PPLND/Omentectomy/peritoneal biopsies	Marginal Resection	Post-Operative					After 1990	First treatment Dt						19	Dead
Vickie Y. Jo etal,	2011	US, Harvard	145	71	71	3	Male	Knee	Yes	N/A	Extremites	Unfavourable	Undifferentiated/ NOS	Poor prognosis	T2	N0	M0	N/A	FALSE	II		I	intermediate risk	Trimodality	Yes Chemotherapy	Both		Unknown	Not On protocol	N/A	Not available (N/A)			Wide resection	Complete Resection	Post-Operative					After 1990	Diagnosis Dt						10	Dead
			146	73	73	3	Male	Back	Yes	8	Others	Unfavourable	Undifferentiated/ NOS	Poor prognosis	T2	N1	M0	>5	III	III		II	intermediate risk	Surgery alone	No Chemotherapy	Surgery			NA	None	Not applicable			Marginal resection	Marginal Resection	None					After 1990	Diagnosis Dt						12	Dead
			147	70	70	3	Male	Neck	Yes	5.3	Head/Neck (Non PM)	Favourable	Undifferentiated/ NOS	Poor prognosis	T2	N1	M0	>5	I	III		N/A	intermediate risk	Surgery AND Chemotherapy	Yes Chemotherapy	Surgery		Unknown	Not On protocol	N/A	Not available (N/A)			Surgical excision of LN metastasis	N/A	None					After 1990	Diagnosis Dt						5	Dead
			148	39	39	2	Male	Forearm	Yes	8	Extremites	Unfavourable	Undifferentiated/ NOS	Poor prognosis	T2	N0	M0	>5	III	II		II	intermediate risk	Trimodality	Yes Chemotherapy	Both		Unknown	Not On protocol	N/A	Not available (N/A)			Surgical excision	Marginal Resection	Post-Operative					After 1990	Diagnosis Dt						10	Dead
			149	76	76	3	Male	Shoulder	Yes	8	Extremites	Unfavourable	Undifferentiated/ NOS	Poor prognosis	T2	N0	M0	>5	III	II		I	intermediate risk	Surgery alone	No Chemotherapy	Surgery			NA	None	Not applicable			Wide resection	Complete Resection	None					After 1990	Diagnosis Dt						24	Dead
			150	72	72	3	Male	Chest wall	Yes	5	Others	Unfavourable	Undifferentiated/ NOS	Poor prognosis	T2	N0	M0	<=5	II	II		I	intermediate risk	Surgery AND Chemotherapy	Yes Chemotherapy	Surgery		Unknown	Not On protocol	N/A	Not available (N/A)			Wide resection	Complete Resection	None					After 1990	Diagnosis Dt						36	Alive
			151	78	78	3	Female	Scalp	Yes	6	Head/Neck (Non PM)	Favourable	Undifferentiated/ NOS	Poor prognosis	T2	N0	M0	>5	I	II		N/A	intermediate risk	Surgery alone	No Chemotherapy	Surgery			NA	None	Not applicable			Surgical excision	N/A	None					After 1990	Diagnosis Dt						4	Dead
Gross E. etal,	1997	US, Tennessee	152	17	17	1	Female	Lt hypothernar		N/A	Extremites	Unfavourable	Emb/Alv	Intermediate prognosis	T1	N1	M0	<=5	III	III		II	intermediate risk	Trimodality	Yes Chemotherapy	Both		Unknown	Not On protocol	N/A	Not available (N/A)			Ray Amputation/ LN Dissection	Radical Surgery	Post-Operative	Wrist, 3000 cGy/ Axilla, 5000 cGy = Total 8000	80	>60Gy		Before 1990	Diagnosis Dt						169	Alive
Jones T. R. etal,	2002	US, CA San Diego	153	29	29	2	Male	Forearm	Yes	3	Extremites	Unfavourable	Pleomorphic	Poor prognosis	T1	N0	M0	<=5	II	I		I	intermediate risk	Trimodality	Yes Chemotherapy	Both	Vin/ Adriamycin	Anthracyclines(Dox) based	Not On protocol	Adjuvant	Not applicable	6 months (2 cycles of weekly vincristine for 6 weeks and 2 cycles of Adriamycin)	≤6 Cycles	Tumor reexcision with confirmation of negative surgical margins	Complete Resection	Post-Operative	A total dose of 66 Gy was delivered to the right proximal forearm	66	>60Gy	After last dose of vincristine: self-limited episode of neurotoxicity that resolved over several months with physical therapy	After 1990	First treatment Dt						24	Alive
Xarchas etal,	1996	UK, Derby	154	17	17	1	Female	Hand (Left dorsal and palmar surfaces)		4	Extremites	Unfavourable	Alveolar	Intermediate prognosis	T2	N0	M0	<=5	II	II		(I-II)	intermediate risk	Surgery AND Chemotherapy	Yes Chemotherapy	Surgery	Epirubicin/ Dacarbazine	Anthracyclines(Dox) based	Not On protocol	Adjuvant	Not applicable	Five monthly courses	≤6 Cycles	Radical tumor excision	Complete Resection	None					After 1990	First treatment Dt						16	Dead
			155	29	29	2	Female	Hand (Right dorsal)		3	Extremites	Unfavourable	Alveolar	Intermediate prognosis	T2	N0	M0	<=5	II	II		I	intermediate risk	Trimodality	Yes Chemotherapy	Both	Vin/Adriamycin/Cyclo	Cyclo+Anthracyclines Combinations	On protocol	Adjuvant	Not applicable	4 courses	≤6 Cycles	Ray Amputation	Radical Surgery	Post-Operative					After 1990	First treatment Dt						54	Alive
Saha etal,	2014	India, West Bengal	156	45	45	2	Male	Leg (lt thigh circumferential mass)	Yes	12	Extremites	Unfavourable	Embryonal	Intermediate prognosis	T2	N0	M0	>5	III	II		III	intermediate risk	Radiotherapy AND Chemotherapy	Yes Chemotherapy	Radiotherapy	Dox/Dacarbazine/Ifo/mesna	Ifo+Anthracyclines Combinations	On protocol	Primary	Complete R (CR)	6 Cycles	≤6 Cycles	Biopsy only	Biopsy Only	Post-Chemotherapy	70 Gy in 35 fractions,	70	>60Gy		After 1990	First treatment Dt						12	Alive
Hakozaki etal,	2008	Japan	157	16	16	1	Female	Sacrum	Yes	6.5	Extremites	Unfavourable	Botryoides/Spindle cell	Superior prognosis	T2	N0	M0	>5	III	II		III	intermediate risk	Radiotherapy AND Chemotherapy	Yes Chemotherapy	Radiotherapy	Vin/Act.D/Cyclo/Dox/Ifo/Cisplatin/Carboplatin	Cyclo+Ifo+Anthracyclines(Dox)	Not On protocol	Primary	Disease Progression (PD)	According to IRS-IV		Biopsy only	Biopsy Only	Post-Chemotherapy	40 Gy	40	≤60Gy		After 1990	First treatment Dt						17	Dead
Thomas F. etal,	2002	US, New York	158	22	22	2	Female	Arm (Proximal Humerous)	Yes	20	Extremites	Unfavourable	Embryonal	Intermediate prognosis	T2	N0	M0	>5	III	II		I	low risk	Surgery AND Chemotherapy	Yes Chemotherapy	Surgery	VAC	Cyclo based	On protocol	NeoAdjuvant	Not available (N/A)	2 weeks only		Forequarter amputation	Radical Surgery	None					After 1990	First treatment Dt						11	Dead
Oda Y. etal,	1993	Japan	159	32	32	2	Male	Ilium	Yes	N/A	Extremites	Unfavourable	Botryoides/Spindle cell	Superior prognosis	T2	N0	M0	>5	III	II		I	low risk	Surgery AND Chemotherapy	Yes Chemotherapy	Surgery	Vin/Dox/Dacarbazine/Endoxan	Cyclo+Anthracyclines Combinations	On protocol	Adjuvant	Not applicable	One course only	≤6 Cycles	Hemipelvectomy	Radical Surgery	None					After 1990	First treatment Dt						48	Alive
Cameron, et al	1975	Scotland	160	56	56	3	Male	Lung	No	12	Others	Unfavourable	Pleomorphic	Poor prognosis	N/A	N1	M0	>5	III	III		III	intermediate risk	Surgery alone	No Chemotherapy	Surgery			NA	None	Not applicable			Left pneumonectomy with hilar lymph nodes resection	Incomplete Resection	None					Before 1990	Completion of therapy						4	Dead
Gupta et al,	2007	India	161	38	38	2	Male	Lung (lt upper lobe)	Yes	12	Others	Unfavourable	Pleomorphic	Poor prognosis	T2	N1	M0	>5	III	III		III	intermediate risk	Surgery AND Chemotherapy	Yes Chemotherapy	Surgery	VAC	Cyclo based	On protocol	Adjuvant	Disease Progression (PD)	According to IRS IV protocol: 11 cycles of vincristine/cyclophosphamide/actinomycin D (VAC) given every 3 weeks. However Chemotherapy was stopped after 2 cycles only due to disease progression.	≤6 Cycles	Resection of the tumor mass	Incomplete Resection	None					After 1990	First treatment Dt						2.5	Dead
Dirican et al,	2014	Turkey	162	44	44	2	Female	Lt atrium	Yes	4	Others	Unfavourable	Pleomorphic	Poor prognosis	T1	N0	M0	<=5	II	I		(I-II)	intermediate risk	Surgery AND Chemotherapy	Yes Chemotherapy	Surgery	Mesna, Adriamycin, Ifo	Ifo+Anthracyclines Combinations	On protocol	Adjuvant	Not applicable	6 Cycles of Ifosfamide 2500 mg/m2/day on days 1–3, mesna 2500 mg/m2/day on days 1–3 and doxorubicin 60 mg/m2/day	≤6 Cycles	Resection of the tumor mass with repair of atrial septum and anterior mitral leaﬂet.	Complete Resection	None					After 1990	First treatment Dt	2011-01-01	2011-01-01	2012-09-01	2012-04-01		20	Dead
Fan et al,	2009	China	163	48	48	2	Male	Lt atrium	Yes	7	Others	Unfavourable	Pleomorphic	Poor prognosis	T1	N0	M0	>5	III	I		(I-II)	intermediate risk	Surgery alone	No Chemotherapy	Surgery			NA	None	Not applicable			Resection of the tumor mass with repair of atrial septum and anterior mitral leaﬂet.	Complete Resection	None					After 1990	First treatment Dt	2004-11-01	2004-11-01	2007-12-01	2007-04-01		37.5	Dead
Liombart-Cussac et al,	1998	France	164	28	28	2	Male	Heart	No		Others	Unfavourable		FALSE	N/A	N/A	M0	N/A	FALSE	FALSE		I	FALSE	Surgery AND Chemotherapy	Yes Chemotherapy	Surgery	Cyclophosphamide. Doxorubicin. Vincristine and Dacarbazine	Cyclo+Anthracyclines Combinations	On protocol	Adjuvant	Not applicable	Cyclophosphamide. Doxorubicin. Vincristine and Dacarbazine	≤6 Cycles		Complete Resection	None					After 1990	First treatment Dt						82	Dead
			165	43	43	2	Male	Heart	No		Others	Unfavourable		FALSE	N/A	N/A	M0	N/A	FALSE	FALSE		I	FALSE	Surgery AND Chemotherapy	Yes Chemotherapy	Surgery	Doxorubicin + Ifosfamide;	Ifo+Anthracyclines Combinations	On protocol	Adjuvant	Not applicable	Doxorubicin + Ifosfamide;	≤6 Cycles		Complete Resection	None					After 1990	First treatment Dt						27	Alive
Ma et al,	2014	Hong Kong	166	27	27	2	Male	Lt atrium	No	6	Others	Unfavourable		FALSE	T1	N0	M0	>5	III	I		N/A	FALSE	Surgery alone	No Chemotherapy	Surgery			NA	None	Not applicable			Enbloc tumor dissection along atrial wall.	Complete Resection	None					After 1990	Diagnosis Dt						2	Alive
Turner et al,	1993	UK	167	57	57	3	Female	Heart	No		Others	Unfavourable		FALSE	T1	N/A	M0	N/A	FALSE	FALSE		N/A	FALSE	Surgery alone	No Chemotherapy	Surgery			NA	None	Not applicable			Resection of the tumor mass	N/A	None					After 1990	First treatment Dt						2	Dead
Orcioni et al	2010	Italy	168	25	25	2	Male	Lt atrium	Yes	7	Others	Unfavourable	Botryoides/Spindle cell	Superior prognosis	T1	N0	M0	>5	III	I		I	low risk	Surgery AND Chemotherapy	Yes Chemotherapy	Surgery	Doxorubicin, ifosfamide	Ifo+Anthracyclines Combinations	On protocol	Adjuvant	Not applicable	3 Cycles of liposomal doxorubicin (50 mg/m2 – in a single dose) + ifosfamide (1.2 g/m2 X 5 days)]	≤6 Cycles	Complete resection of tumor mass	Complete Resection	None					After 1990	First treatment Dt						15	Alive
Si, D. et al.	2011	China	169	69	69	3	Female	Pulmonary artery	Yes	4.1	Others	Unfavourable		FALSE	T1	N1	M0	<=5	III	III		N/A	FALSE	Surgery alone	No Chemotherapy	Surgery			NA	None	Not applicable			Resection of tumor mass	N/A	None					After 1990	First treatment Dt						8	Dead
Geping et al.,	2009	China	170	61	61	3	Male	Lung (lt lower lobe)	Yes	6.5	Others	Unfavourable	Embryonal	Intermediate prognosis	T1	N1	M0	>5	III	III		III	intermediate risk	Chemotherapy alone	Yes Chemotherapy		Dox, Ifo (IA)	Ifo+Anthracyclines Combinations	On protocol	Primary	Disease Progression (PD)	2 Cycles of doxorubicin 75mg/m2 IV on day 1 plus ifosfamide (2 g/m2·d) ×5 days with mesna once every 3 weeks.	≤6 Cycles	Biopsy Only	Biopsy Only	None					After 1990	First treatment Dt						2	Dead
Skopin et al.,	2003	Russia	171	37	37	2	Female	Rt atrium	Yes	9	Others	Unfavourable		FALSE	T2	N0	M0	>5	III	II		I	FALSE	Surgery AND Chemotherapy	Yes Chemotherapy	Surgery		Unknown	NA	Adjuvant	Not applicable		≤6 Cycles	Radical excision of the neoplasm with implantation of the biological valve because of the tissue infiltration in tricuspid valve anterior cusp	Complete Resection	None					After 1990	First treatment Dt						6	Alive
Melis etal,	2013	US, NYC	172	49	49	2	Male	Diaphragm	Yes	4	Others	Unfavourable	Botryoides/Spindle cell		T1	N0	M0	<=5	II	I		I	low risk	Surgery AND Chemotherapy	Yes Chemotherapy	Surgery	Intraperitoneal mitoxantrone	Others	NA	Adjuvant	Not applicable	During operation: abdomen was perfused for 30 min with mitoxantrone at a total dose of 20 mg/min 2 L of Ringer’s lactate then at 2, 4 weeks intervals	≤6 Cycles	Radical resection of 4 cm tumor mass with resection of a 6-cm margin of normal diaphragm in all directions.	Complete Resection	None					After 1990	First treatment Dt						10	Alive
Rea etal,	1992	Italy	173	26	26	2	Male	Diaphragm (lt posterior crus)	Yes	8	Others	Unfavourable	Embryonal	Intermediate prognosis	N/A	N1	M0	>5	III	III		I	low risk	Trimodality	Yes Chemotherapy	Both	VAIA III (Vin/Act-D/Ifo/Adriamycin)	Ifo+Anthracyclines Combinations	NA	Adjuvant	Not applicable	According to VAIA III protocol		Radical excision: lt thoracotomy, resection of mass along with a portion of diaphragmatic muscle and infradiaphragmatic lymphadenectomy	Complete Resection	Post-Operative	40 Gy in 25 sessions	40	≤60Gy		After 1990	First treatment Dt						36	Alive
Medeiros et al,	2002	Italy	174	18	18	1	Male	Diaphragm (rt surface)	Yes	5	Others	Unfavourable	Embryonal	Intermediate prognosis	T2	N0	M0	>5	III	II		I	low risk	Surgery AND Chemotherapy	Yes Chemotherapy	Surgery	Dox/ifos/Dacarbazine	Ifo+Anthracyclines Combinations	Not On protocol	Adjuvant	Not applicable			Right pleuropneumonectomy and partial resection of diaphragmatic muscle with primary suture.	Complete Resection	None					After 1990	First treatment Dt						15	Alive
Yokoi et al.,	2010	Japan	175	49	49	2	Female	Heart	Yes	7	Others	Unfavourable		FALSE	T2	N/A	M0	>5	FALSE	FALSE		(I-II)	FALSE	Surgery AND Chemotherapy	Yes Chemotherapy	Surgery	Ifosfamide and epirubicin	Ifo based	On protocol	Adjuvant	Not applicable			resection of the three tumors after removal of the bloody pericardial fluid and mitral valve replacement.	Complete Resection	None					After 1990	First treatment Dt						14	Dead
Vujin et al,	2006	Serbia	176	49	49	2	Male	Rt ventricle	No	10	Others	Unfavourable	Botryoides/Spindle cell	Superior prognosis	T2	N1	M0	>5	III	III		III	intermediate risk	Trimodality	Yes Chemotherapy	Both	IVA+mesna	Ifo based	On protocol	Adjuvant	Disease Progression (PD)	according to IVA protocol		Palliative reduction of the tumor as well as desobstruction of the infundibulum of the right ventricle, trunk and of the right pulmonary artery branch.	Incomplete Resection	Post-Operative	interstitial radiologic brachytherapy with the applicator positioned in the right ventricle, which reduced the tumor masses as seen echocardiographically.				After 1990	Completion of therapy						12	Dead
Suster et al,	1994	US	177	19	19	1	Female	Anterior medistinum	Yes	4	Others	Unfavourable	Alveolar	Intermediate prognosis	T2	N0	M0	<=5	II	II		N/A	intermediate risk	Surgery AND Chemotherapy	Yes Chemotherapy	Surgery		Unknown	NA	Adjuvant	Not available (N/A)			Surgical excision	N/A	None					After 1990	Diagnosis Dt						8	Alive
			178	26	26	2	Male	Anterior medistinum	Yes	10	Others	Unfavourable	Alveolar	Intermediate prognosis	T2	N/A	M0	>5	FALSE	FALSE		N/A	intermediate risk	Surgery AND Chemotherapy	Yes Chemotherapy	Surgery		Unknown	Not On protocol	Adjuvant	Not available (N/A)			Surgical excision	N/A	None					After 1990	Diagnosis Dt						6	Dead
Qi et al	2011	China	179	68	68	3	Male	Anterior medistinum	Yes	9.5	Others	Unfavourable	Alveolar	Intermediate prognosis	T2	N0	M0	>5	III	II		N/A	intermediate risk	Surgery alone	No Chemotherapy	Surgery			NA	None	Not applicable			Surgical excision	N/A	None					After 1990	Diagnosis Dt						45	Dead
Kamiya et al,	2001	Japan	180	54	54	3	Male	Lt atrium	No		Others	Unfavourable		FALSE	T2	N0	M0	N/A	FALSE	II		N/A	FALSE	Surgery AND Chemotherapy	Yes Chemotherapy	Surgery	VAC	Cyclo based	On protocol	Adjuvant	Not available (N/A)	vincristine sulfate 1.5 mg, 3 times a week; actinomycin D 0.35 mg/day for first 5 days; and cyclophosphamide 60 mg daily		Surgical excision	N/A	None						First treatment Dt						6	Dead
Grandmougin et al,	2001	France	181	33	33	2	Male	Rt atrium	Yes	10	Others	Unfavourable		FALSE	T2	N0	M0	>5	III	II		I	FALSE	Surgery AND Radiotherapy	No Chemotherapy	Both			NA	None	Not applicable			Total Orthotopic Heart Transplantation	Radical surgery	Pre-Operative	45 Gy targeted on the tumor enhanced with additional reduced-beam 10 Gy.	55	≤60Gy		After 1990	First treatment Dt						105	Alive
Comin CE etal,	2000	Italy	182	62	62	3	Male	Lung	Yes	6	Others	Unfavourable	Pleomorphic	Poor prognosis	T2	N1	M0	>5	III	III		(I-II)	intermediate risk	Surgery AND Radiotherapy	No Chemotherapy	Both			NA	None	Not applicable			Left pneumonectomy	Complete Resection	Post-Operative					After 1990	Diagnosis Dt						9	Alive
Avagnina etal,	1984	Argentina	183	43	43	2	Female	Lung (middle lobe)	Yes	8	Others	Unfavourable	Undifferentiated/ NOS	Poor prognosis	N/A	N/A	M0	>5	FALSE	FALSE		(I-II)	intermediate risk	Surgery alone	No Chemotherapy	Surgery			NA	None	Not applicable			Right pneumonectomy	Complete Resection	None					Before 1990	First treatment Dt						24	Alive
Conquest etal,	1965	US, Virginia	184	53	53	3	Male	Lung	No	8	Others	Unfavourable	Pleomorphic	Poor prognosis	T1	N/A	M0	>5	FALSE	FALSE		(I-II)	intermediate risk	Surgery alone	No Chemotherapy	Surgery			NA	None	Not applicable			Left pneumonectomy	Complete Resection	None					Before 1990	First treatment Dt						152	Alive
			185	66	66	3	Female	Lung	No	4	Others	Unfavourable	Pleomorphic	Poor prognosis	T1	N/A	M0	<=5	FALSE	FALSE		(I-II)	intermediate risk	Surgery alone	No Chemotherapy	Surgery			NA	None	Not applicable			Left lower lobectomy	Complete Resection	None					Before 1990	First treatment Dt						40	Alive
			186	55	55	3	Male	Lung	No	2	Others	Unfavourable	Pleomorphic	Poor prognosis	T1	N/A	M0	<=5	FALSE	FALSE		(I-II)	intermediate risk	Surgery alone	No Chemotherapy	Surgery			NA	None	Not applicable			Wedge resection of solitary pulmonary nodule in rt upper lobe	Complete Resection	None					Before 1990	First treatment Dt						40	Alive
Drennan etal,	1960	Edinburgh	187	56	56	3	Male	Lung	No	10	Others	Unfavourable	Pleomorphic	Poor prognosis	N/A	N0	M0	>5	III	FALSE		III	intermediate risk	Surgery alone	No Chemotherapy	Surgery			NA	None	Not applicable			Extrapleural left pneumonectomy, lymph-glands at the hilum and at the tracheal bifurcation were removed for histological examination.	Incomplete Resection	None					Before 1990	First treatment Dt						6	Dead
Fledelius, H.	1976	Danemark	188	16	16	1	Male	Orbit	No		Orbit	Favourable	Embryonal	Intermediate prognosis	T1	N0	M0	N/A	I	I		I	low risk	Surgery AND Radiotherapy	No Chemotherapy	Both			NA	None	Not applicable			Exenteration of the orbit	Radical Surgery	Pre-Operative	Conventional high-voltage (about 200 kV) X-ray				Before 1990							252	Alive
Matrka L. etal,	2008	USA	189		0	FALSE		Parameningial	Yes		Head/Neck (PM)	Unfavourable	Alveolar	Intermediate prognosis	N/A	N0	M0	<=5	II	FALSE		II	intermediate risk	Trimodality	Yes Chemotherapy	Both		Unknown	Not On protocol	N/A	Not available (N/A)	non VAC			Marginal Resection	N/A												14	Dead
			190		0	FALSE		Parameningial	Yes		Head/Neck (PM)	Unfavourable	Alveolar	Intermediate prognosis	N/A	N1	M0	<=5	III	III		II	intermediate risk	Trimodality	Yes Chemotherapy	Both	Chemotherapy including VAC	Cyclo based	On protocol	N/A	Not available (N/A)				Marginal Resection	N/A												11	Dead
			191		0	FALSE		Tonsil	Yes		Head/Neck (Non PM)	Favourable	Alveolar	Intermediate prognosis	N/A	N1	M0	>5	I	III		III	intermediate risk	Radiotherapy AND Chemotherapy	Yes Chemotherapy	Radiotherapy		Unknown	Not On protocol	N/A	Not available (N/A)	non VAC			Biopsy Only	N/A												12	Dead
			192		0	FALSE		Parameningial	Yes		Head/Neck (PM)	Unfavourable	Alveolar	Intermediate prognosis	N/A	N1	M0	>5	III	III		III	intermediate risk	Radiotherapy AND Chemotherapy	Yes Chemotherapy	Radiotherapy		Unknown	Not On protocol	N/A	Not available (N/A)	non VAC		Biopsy Only	Biopsy Only	N/A												6	Dead
Vira D. etal,	2011	USA, california	193	30	30	2	Male	Larynx (Glottic: rt true vocal fold)	Yes	3	Head/Neck (Non PM)	Favourable	Botryoides/Spindle cell	Superior prognosis	T1	N0	M0	<=5	I	I		I	low risk	Trimodality	Yes Chemotherapy	Both	Vincristine	Others	Not On protocol	Adjuvant	Not applicable			Frontolateral partial laryngectomy	Complete Resection	Post-Operative					After 1990							15	Alive
Li, Da-wei etal,	2010	China, Shangehi	194	26	26	2	Male	Laryngo-pharynx (Post cricoid area, Vocal cords, arytenoid)	Yes	3	Head/Neck (Non PM)	Favourable	Alveolar	Intermediate prognosis	T2	N0	M0	<=5	I	II		I	intermediate risk	Trimodality	Yes Chemotherapy	Both	VAC	Cyclo based	On protocol	Adjuvant	Not applicable			Tumor excision without laryngectomy	Complete Resection	Post-Operative					After 1990	First treatment Dt	2008-07-01				2010-01-01	18	Alive
Bras J. etal,	1987	USA, Texas	195	19	19	1	Female	Upper lip	No		Head/Neck (Non PM)	Favourable	Alveolar	Intermediate prognosis	N/A	N0	M0	N/A	I	FALSE		II	intermediate risk	Surgery AND Radiotherapy	No Chemotherapy	Both			NA	None	Not applicable				Marginal Resection	Post-Operative	6000 rad	60	≤60Gy		Before 1990	First treatment Dt		1968-05-01		1969-04-01		78	Dead
			196	30	30	2	Female	Oral tissue	No		Head/Neck (Non PM)	Favourable	Embryonal	Intermediate prognosis	N/A	N0	M0	N/A	I	FALSE		I	low risk	Surgery AND Radiotherapy	No Chemotherapy	Both			NA	None	Not applicable			Excision biopsy	Complete Resection	Post-Operative	6000 rad	60	≤60Gy		Before 1990	First treatment Dt		1976-10-01				72	Alive
			197	23	23	2	Male	Soft palate (Oropharynx)	No		Head/Neck (Non PM)	Favourable	Embryonal	Intermediate prognosis	N/A	N0	M0	N/A	I	FALSE		III	low risk	Radiotherapy AND Chemotherapy	Yes Chemotherapy	Radiotherapy	cyclophosphamide, vincristine, adriamycin, dacarbazine)+immunotherapy (BCG, sarcoma lysate)	Cyclo+Anthracyclines Combinations	On protocol	Primary	Complete R (CR)			Biopsy Only	Biopsy Only	Post-Chemotherapy	6500 rad	65	>60Gy		Before 1990	First treatment Dt		1976-12-01				84	Alive
			198	18	18	1	Male	Soft palate (Oropharynx)	No		Head/Neck (Non PM)	Favourable	Embryonal	Intermediate prognosis	N/A	N0	M0	N/A	I	FALSE		III	low risk	Radiotherapy AND Chemotherapy	Yes Chemotherapy	Radiotherapy	cyclophosphamide, vincristine, adriamycin, dacarbazine)	Cyclo+Anthracyclines Combinations	On protocol	Primary	Complete R (CR)			Biopsy Only	Biopsy Only	Post-Chemotherapy	6000 rad P, 5000 rad N = Total 11000	110	>60Gy		Before 1990	First treatment Dt		1978-09-01				48	Alive
			199	24	24	2	Female	Soft palate (Oropharynx), subdigastric node	No		Head/Neck (Non PM)	Favourable	Embryonal	Intermediate prognosis	N/A	N1	M0	N/A	I	III		III	low risk	Radiotherapy AND Chemotherapy	Yes Chemotherapy	Radiotherapy	cyclophosphamide, vincristine, adriamycin, dacarbazine)	Cyclo+Anthracyclines Combinations	On protocol	Primary	Complete R (CR)			Biopsy Only	Biopsy Only	Post-Chemotherapy	6072 rad	60.72	>60Gy		Before 1990	First treatment Dt		1981-10-01				18	Alive
Renick B. etal,	1988	Canada, Toronto	200	18	18	1	Female	Parotid gland	Yes	6	Head/Neck (Non PM)	Favourable	Embryonal	Intermediate prognosis	T2	N0	M0	>5	I	II		II	low risk	Trimodality	Yes Chemotherapy	Both	cyclophosphamide, vincristine sulfate, doxorubicin, actinomycin D, and dacarbazine	Cyclo+Anthracyclines Combinations	On protocol	Adjuvant	N/A	9 Courses	>6 Cycles	Tumor Excision with preservation of the facial nerve and overlying skin.	Marginal Resection	Post-Operative	5000 cGy, 20 fractions during a 4-week period between the first and second courses of chemotherapy. reduced to 4000 cGy then 2500 cGy	50	≤60Gy	Patchy, membranous mucosal reaction and moderate skin erythema	Before 1990	First treatment Dt						22	Alive
Russell etal,	2014	USA, cleveland	201	45	45	2	Male	Larynx (Glottic: interarytenoid muscle)	Yes	2.5	Head/Neck (Non PM)	Favourable	Embryonal	Intermediate prognosis	T1	N0	M0	<=5	I	I		III	low risk	Radiotherapy AND Chemotherapy	Yes Chemotherapy	Radiotherapy	VAC followed by sodium phenylbutyrate, pazopanib, and everolimus	Others	Not On protocol	Primary	Partial R (PR)	According to the ASRT 0331 protocol >>> "He was recommended total laryngectomy for salvage, which he refused. He has since undergone further experimental chemotherapy at another institution using sodium phenylbutyrate, pazopanib, and everolimus"		Biopsy Only	Biopsy Only	Post-Chemotherapy	50.4 Gy posted to 69.6 Gy	69.6	>60Gy		After 1990	Completion of therapy						34	Alive
Kukwa etal,	2011	Poland	202	33	33	2	Male	Larynx (Glottic)	Yes	2.5	Head/Neck (Non PM)	Favourable	Embryonal	Intermediate prognosis	T1	N0	M0	<=5	I	I		III	low risk	Trimodality	Yes Chemotherapy	Both	VAC	Cyclo based	On protocol	Both	Stable disease (SD)	Total 12 cycles of VAC 4 cycles were administered between Sep, 05 and Feb, 06 as follows: Induction chemotherapy were administered (VAC1-vincristine, D-aktynomycine and cyclophosphamide: 1.5 MG/M2 IV day 1, 0.3 MG/ M2 IV days 1-5, 150 MG/M2 IV days 1-5; every 28 days followed by maintainance VAC with Radiotherapy >>> No response >>> Partial Laryngectomy >>> Adjuvant chemotherapy was administered …	>6 Cycles	Vertical Hemilaryngectomy	Complete Resection	Pre-Operative	7000 cGy over 6 weeks	70	>60Gy	Neurotropic fever leaded to 50% dose reduction after the fifth cycle	After 1990	First treatment Dt	2005-06-01	2005-09-01			2011-05-01	69	Alive
Barosa etal,	2014	Portugal	203	21	21	2	Male	Maxillary sinus	Yes	3	Head/Neck (PM)	Unfavourable		FALSE	N/A	N/A	M0	<=5	FALSE	FALSE		N/A	FALSE	Trimodality	Yes Chemotherapy	Both		Unknown	Not On protocol	N/A	Not available (N/A)				N/A	N/A					After 1990							25
			204	30	30	2	Male	Larynx	Yes	1	Head/Neck (Non PM)	Favourable		FALSE	N/A	N/A	M0	<=5	I	FALSE		N/A	FALSE	Trimodality	Yes Chemotherapy	Both		Unknown	Not On protocol	N/A	Not available (N/A)				N/A	N/A					After 1990							37	Alive
Baldi A. etal,	2003	Italy	205	65	65	3	Male	Oral Cavity (Tongue)	Yes	1.5	Head/Neck (Non PM)	Favourable	Embryonal	Intermediate prognosis	T1	N/A	M0	<=5	I	FALSE		N/A	low risk	Surgery AND Radiotherapy	No Chemotherapy	Both			NA	None	Not applicable			Tumor excision	N/A	Post-Operative					After 1990							48	Alive
Sadeghi E. M. etal,	1987	USA,	206	26	26	2	Male	Oropharynx (Soft Palate)	No	2.5	Head/Neck (Non PM)	Favourable	Embryonal	Intermediate prognosis	N/A	N0	M0	<=5	I	FALSE		III	low risk	Radiotherapy AND Chemotherapy	Yes Chemotherapy	Radiotherapy	Vin, Act-D, Cyclo, Dox	Cyclo+Anthracyclines Combinations	On protocol	Primary	Complete R (CR)	1 year of weekly doses of vincristine 2.0 mg and actinomycin-D 1 mg alternating with Cytoxan 600 mg and Adriamycin 50 mg	>6 Cycles	Biopsy Only	Biopsy Only	Post-Chemotherapy	6120 rads delivered by a 6 M.V.	61.2	>60Gy		Before 1990	First treatment Dt						20	Alive
Hu J. etal,	2002	China	207	33	33	2	Male	Middle ear	Yes		Head/Neck (PM)	Unfavourable	Embryonal	Intermediate prognosis	T2	N0	M0	<=5	II	II		I	low risk	Trimodality	Yes Chemotherapy	Both		Unknown	Not On protocol	Adjuvant	Not applicable			Exploratory Tympanotomy	Complete Resection	Post-Operative					After 1990	First treatment Dt						24	Alive
Inglis H. etal,	2013	Australia	208	21	21	2	Female	Orbit (Lower eye lid)		2	Orbit	Favourable	Embryonal	Intermediate prognosis	T2	N0	M0	<=5	I	II		III	low risk	Trimodality	Yes Chemotherapy	Both	VAC	Cyclo based	On protocol	Adjuvant	Complete R (CR)	6 Cycles of VAC	≤6 Cycles	Excision Biopsy	Incomplete Resection	Post-Operative					After 1990	Completion of therapy						30	Alive
Kirkpatrick J. etal,	2011	USA,Durham	209	44	44	2	Male	Meningies	Yes	3	Head/Neck (PM)	Unfavourable		FALSE	T2	N0	M0	<=5	II	II		IIIB	FALSE	Trimodality	Yes Chemotherapy		VAC	Cyclo based	On protocol	Adjuvant	Not available (N/A)			Incomplete Resection	Incomplete Resection	Post-Operative	Total dose of 5940 cGy.				After 1990	First treatment Dt		2010-07-01			2011-03-01	8	Alive
Abali. etal,	2003	Turkey	210	45	45	2	Male	Right thigh	Yes	N/A	Extremites	Unfavourable		FALSE	N/A	N/A	M0	N/A	FALSE	FALSE		N/A	FALSE	Surgery AND Chemotherapy	Yes Chemotherapy	Surgery	Ifo, Dox, mesna	Ifo+Anthracyclines Combinations	On protocol	Adjuvant	Not available (N/A)	6 Cycles of ifosfamide (2500 mg/m2 for 3 days, together with mesna at the same doses) and adriamycine (60 mg/m2 on day 1)	≤6 Cycles	Excisional biopsy	N/A	None					After 1990	Completion of therapy						24	Alive
Arya, K.	2011	India	211	28	28	2	Male	Mandible and zygomatic process	Yes	5	Head/Neck (Non PM)	Favourable	Embryonal	Intermediate prognosis	T2	N1	M0	<=5	I	III		N/A	low risk	Surgery AND Radiotherapy	No Chemotherapy	Both			NA	None	Not applicable			wide excision with marginal mandibular resection and supraomohyoid neck dissection	Complete Resection	Post-Operative	5 doses of Cobalt-60				After 1990	Completion of therapy						4	Alive
Patil, G. etal,	2013	India	212	34	34	2	Male	Oral cavity (Mandibular gingiva)	Yes	4	Head/Neck (Non PM)	Favourable	Embryonal	Intermediate prognosis	T1	N0	M0	<=5	I	I		(I-II)	low risk	Surgery AND Radiotherapy	No Chemotherapy	Both			NA	None	Not applicable			Hemimandibulectomy	Complete Resection	Post-Operative					After 1990	First treatment Dt						24	Alive
Thompson, C. F	2013	USA	213	26	26	2	Female	Nasal cavity,ethmoid and sphenoid	Yes	N/A	Head/Neck (PM)	Unfavourable	Alveolar	Intermediate prognosis	T2	N0	M0	<=5	II	II		III	intermediate risk	Trimodality	Yes Chemotherapy	Both		Unknown	On protocol	Adjuvant	Disease Progression (PD)			Debulking Surgery	Incomplete Resection	Post-Operative	5000-6000 Gy	60	≤60Gy		After 1990	Diagnosis Dt						41	Dead
			214	21	21	2	Male	Ethmoidal sinus, Maxillary sinus, ptyrigoid fossa	Yes	N/A	Head/Neck (PM)	Unfavourable	Embryonal	Intermediate prognosis	T2	N1	M0	<=5	III	III		III	intermediate risk	Radiotherapy AND Chemotherapy	Yes Chemotherapy	Radiotherapy		Unknown	On protocol	Primary	Disease Progression (PD)			Biopsy Only	Biopsy Only	Post-Chemotherapy	5000-6000 Gy	60	≤60Gy		After 1990	Diagnosis Dt						12	Alive
			215	70	70	3	Female	Maxillary, Ethmoidal	Yes	N/A	Head/Neck (PM)	Unfavourable	Embryonal	Intermediate prognosis	T2	N1	M0	>5	III	III		III	intermediate risk	Radiotherapy AND Chemotherapy	Yes Chemotherapy	Radiotherapy		Unknown	On protocol	Primary	Not available (N/A)			Biopsy Only	Biopsy Only	Post-Chemotherapy	5000-6000 Gy	60	≤60Gy		After 1990	Diagnosis Dt						7	Alive
			216	17	17	1	Male	Ethmoidal, Sphenoidal	Yes	N/A	Head/Neck (PM)	Unfavourable	Undifferentiated/ NOS	Poor prognosis	T2	N0	M0	<=5	II	II		II	intermediate risk	Trimodality	Yes Chemotherapy	Both		Unknown	On protocol	NeoAdjuvant	Not available (N/A)			Functional enoscopic sinus surgery	Complete Resection	Post-Chemotherapy	5000-6000 Gy	60	≤60Gy		After 1990	Diagnosis Dt						8	Alive
			217	17	17	1	Female	Sphenoidal	Yes	N/A	Head/Neck (PM)	Unfavourable	Alveolar	Intermediate prognosis	T2	N0	M0	<=5	II	II		III	intermediate risk	Radiotherapy AND Chemotherapy	Yes Chemotherapy	Radiotherapy		Unknown	On protocol	Primary	Not available (N/A)			Biopsy Only	Biopsy Only	Post-Chemotherapy	5000-6000 Gy	60	≤60Gy		After 1990	Diagnosis Dt						10	Alive
			218	51	51	3	Female	Ethmoidal	Yes	N/A	Head/Neck (PM)	Unfavourable	Alveolar	Intermediate prognosis	T2	N1	M0	>5	III	III		III	intermediate risk	Radiotherapy AND Chemotherapy	Yes Chemotherapy	Radiotherapy		Unknown	On protocol	Primary	Not available (N/A)			Biopsy Only	Biopsy Only	Post-Chemotherapy	5000-6000 Gy	60	≤60Gy		After 1990	Diagnosis Dt						22	Dead
			219		0	FALSE						Unfavourable		FALSE					FALSE	FALSE			FALSE		No Chemotherapy				NA	Adjuvant									≤60Gy
Siepermann etal,	2012	Germany	220	18	18	1	Female	Mandibular (Gingiva, Bone)	Yes	4.4	Head/Neck (Non PM)	Favourable	Alveolar	Intermediate prognosis	T2	N0	M0	<=5	I	II		III	intermediate risk	Trimodality	Yes Chemotherapy	Both	Trofosfamide, Idarubicin and etoposide	Ifo+Anthracyclines Combinations	On protocol	NeoAdjuvant	Partial R (PR)	*Pre-Partum: oral low-dose chemotherapy (O-TIE) according to the maintenance therapy of the GPOH-CWS-96-IV-protocol. The schedule included alternating courses of (A) 2 75 mg/m2 trofosfamide for days 1–10 combined with 1 5 mg/m2 idarubicin on days 1, 4, 7, and 10 and (B) 2 75 mg/m2 trofosfamide on days 1–10 combined with2 25 mg/m2 etoposide on days 1–10. Both courses A and B were given twice, with…	>6 Cycles	Left Hemi-Mandibulectomy	Complete Resection	Post-Operative					After 1990	Completion of therapy						24	Alive
Kragelund, C	2010	Denmark	221	19	19	1	Male	Mandibular	Yes	3	Head/Neck (Non PM)	Favourable	Embryonal	Intermediate prognosis	T2	N1	M0	<=5	I	III		III	low risk	Radiotherapy AND Chemotherapy	Yes Chemotherapy	Radiotherapy	Vin, Daktinomycin, and Isophosphamide	Ifo based	On protocol	Primary	Not available (N/A)	Total of 9 Courses: 4 courses of vincristine, daktinomycin, and isophosphamide. 5 additional courses of chemotherapy (vincristine and isophosphamide) combined with intensity modulated radiotherapy	>6 Cycles	Biopsy Only	Biopsy Only	Post-Chemotherapy					After 1990	Diagnosis Dt						6	Alive
Robinson, J. C	2013	USA	222	40	40	2	Male	Pterygomaxillary fossa	Yes	7.6	Head/Neck (PM)	Unfavourable	Sclerosing	FALSE	T2	N0	M0	>5	III	II		III	FALSE	Trimodality	Yes Chemotherapy	Both	Gemcitabine, Docetaxel and doxorubicin	Others	Not On protocol	Both	Not available (N/A)	*Preoperative: two cycles of gemcitabine and docetaxel *Post operative:only one cycle of doxorubicin	≤6 Cycles	Composite Resection then reconstruction	Radical Surgery	Post-Operative					After 1990	First treatment Dt						19	Dead
Mentelz, T. etal	1999	Germany	223	40	40	2	Male	Left lower leg	Yes	5	Extremites	Unfavourable	Sclerosing	FALSE	N/A	N0	M0	<=5	II	FALSE		(I-II)	FALSE	Surgery AND Radiotherapy	No Chemotherapy	Both			NA	None	Not applicable			Piecemeal excision	N/A	Post-Operative				Ulceratin after 8 months	After 1990	Completion of therapy						11	Alive
			224	41	41	2	Female	Left upper jaw	Yes	3	Head/Neck (Non PM)	Favourable	Sclerosing	FALSE	N/A	N0	M0	<=5	I	FALSE		(I-II)	FALSE	Surgery AND Radiotherapy	No Chemotherapy	Both			NA	None	Not applicable			Wide excision	N/A	Post-Operative					After 1990	Completion of therapy							Alive
Croes etal.	2004	Belgium	225	79	79	3	Female	Lower part of the R.Leg	Yes	6	Extremites	Unfavourable	Sclerosing	FALSE	T2	N0	M0	>5	III	II		I	FALSE	Surgery alone	No Chemotherapy	Surgery			NA	None	Not applicable			Above knee ambutation	Radical Surgery	None					After 1990	First treatment Dt						12	Alive
Knipe etal.	2005	USA	226	66	66	3	Female	Base of tongue	Yes		Head/Neck (Non PM)	Favourable	Sclerosing	FALSE	T1	N0	M0	N/A	I	I		III	FALSE	Radiotherapy AND Chemotherapy	Yes Chemotherapy	Radiotherapy		Unknown	Not On protocol	Primary	Complete R (CR)			Biopsy Only	Biopsy Only	Post-Chemotherapy	Daily fractionated radiotherapy				After 1990	Completion of therapy						5	Alive
Kuhnen etal,	2006	Germany	227	62	62	3	Male	left lower leg	Yes	11.8	Extremites	Unfavourable	Sclerosing	FALSE	T2	N0	M0	>5	III	II		II	FALSE	Surgery alone	No Chemotherapy	Surgery			NA	None	Not applicable			Marginal resection	Marginal Resection	None					After 1990	Diagnosis Dt						10	Alive
Wang etal.	2008	China	228	52	52	3	Female	Right thigh	Yes	6	Extremites	Unfavourable	Sclerosing	FALSE	N/A	N0	M0	>5	III	FALSE		N/A	FALSE	Trimodality	Yes Chemotherapy	Both		Unknown	Not On protocol	Adjuvant	Not available (N/A)			Resection followed by Radical Excision	Complete Resection	Post-Operative					After 1990	Diagnosis Dt						36	Alive
			229	20	20	2	Female	Right side of face	Yes	5	Head/Neck (Non PM)	Favourable	Sclerosing	FALSE	N/A	N0	M0	<=5	I	FALSE		III	FALSE	Surgery AND Chemotherapy	Yes Chemotherapy	Surgery		Unknown	Not On protocol	Adjuvant	Complete R (CR)			Debulking	Incomplete Resection	None					After 1990	Diagnosis Dt						26	Alive
			230	40	40	2	Male	Right cheek	Yes	6	Head/Neck (Non PM)	Favourable	Sclerosing	FALSE	N/A	N0	M0	>5	I	FALSE		(I-II)	FALSE	Surgery AND Radiotherapy	No Chemotherapy	Both			NA	None	Not applicable			Wide local excision	Complete Resection	Post-Operative					After 1990	Diagnosis Dt						16	Alive
Lamovec etal	2009	Slovenia	231	60	60	3	Male	Right parotid	Yes	2.5	Head/Neck (Non PM)	Favourable	Sclerosing	FALSE	T2	N0	M0	<=5	I	II		II	FALSE	Surgery AND Radiotherapy	No Chemotherapy	Both			NA	None	Not applicable			Total Parotidectomy	Marginal Resection	Post-Operative	66 Gy	66	>60Gy		After 1990	First treatment Dt						60	Alive
Gavino et al.	2010	USA	232	31	31	2	Female	Right lower leg	Yes	10.5	Extremites	Unfavourable	Sclerosing	FALSE	T1	N0	M0	>5	III	I		(I-II)	FALSE	Trimodality	Yes Chemotherapy	Both		Unknown	Not On protocol	Adjuvant	Not applicable			Radical resection of the right anterior lower leg	Radical Surgery	Pre-Operative					After 1990	First treatment Dt						16	Dead
Marburger etal	2012	USA	233	16	16	1	Female	Skin of Cheek, Dermal/Subcutaneous	Yes	0.7	Head/Neck (Non PM)	Favourable	Embryonal	Intermediate prognosis	T1	N0	M0	<=5	I	I		(I-II)	low risk	Trimodality	Yes Chemotherapy	Both		Unknown	On protocol	Adjuvant	Not applicable			Complete Resection	Complete Resection	Post-Operative												74	Alive
			234	17	17	1	Male	Skin of Foot , Subcutaneous	Yes	2	Extremites	Unfavourable	Alveolar	Intermediate prognosis	T1	N0	M0	<=5	II	I		(I-II)	intermediate risk	Trimodality	Yes Chemotherapy	Both		Unknown	Not On protocol	Adjuvant	Not applicable			Complete Resection	Complete Resection	Post-Operative												40	Dead
			235	60	60	3	Male	Skin of Shoulder, Dermal	Yes	1.2	Extremites	Unfavourable	Undifferentiated/ NOS	Poor prognosis	T1	N0	M0	<=5	II	I		(I-II)	intermediate risk	Trimodality	Yes Chemotherapy	Both		Unknown	Not On protocol	Adjuvant	Not applicable			Excision	Complete Resection	Post-Operative												24	Alive
			236	70	70	3	Female	Skin of Chin, Dermal/Subcutaneous	Yes	1.1	Head/Neck (Non PM)	Favourable	Undifferentiated/ NOS	Poor prognosis	T1	N0	M0	<=5	I	I		(I-II)	intermediate risk	Trimodality	Yes Chemotherapy	Both		Unknown	Not On protocol	Adjuvant	Not applicable			Excision	Complete Resection	Post-Operative												18	Dead
			237	72	72	3	Male	Skin of Scalp, Dermal/Subcutaneous	Yes	2.2	Head/Neck (Non PM)	Favourable	Pleomorphic	Poor prognosis	T1	N0	M0	<=5	I	I		(I-II)	intermediate risk	Surgery AND Chemotherapy	Yes Chemotherapy	Surgery		Unknown	Not On protocol	Adjuvant	Not applicable			Excision	Complete Resection	None												23	Alive
			238	77	77	3	Female	Skin of Arm, Dermal/Subcutaneous	Yes		Extremites	Unfavourable	Pleomorphic	Poor prognosis	T1	N0	M0	<=5	II	I		N/A	intermediate risk	Surgery AND Radiotherapy	No Chemotherapy	Both			NA	None	Not applicable			Excision	N/A	Post-Operative												13	Alive
			239	78	78	3	Male	Skin of Leg, Subcutaneous	Yes	4.4	Extremites	Unfavourable	Pleomorphic	Poor prognosis	T1	N0	M0	<=5	II	I		N/A	intermediate risk	Surgery alone	No Chemotherapy	Surgery			NA	None	Not applicable			Excision	N/A	None												10	Dead
			240	87	87	3	Male	Skin of Cheek, Dermal	Yes	1	Head/Neck (Non PM)	Favourable	Pleomorphic	Poor prognosis	T1	N0	M0	<=5	I	I		(I-II)	intermediate risk	Surgery alone	No Chemotherapy	Surgery			NA	None	Not applicable			Excision	Complete Resection	None												12	Alive
Scatena C, etal	2012	Italy	241	41	41	2	Male	Orbit, Dermal/Subcutaneous	Yes	2	Others	Unfavourable	Pleomorphic	Poor prognosis	T1	N0	M0	<=5	II	I		II	intermediate risk	Trimodality	Yes Chemotherapy	Both	Epirubicin, Ifosfamide	Ifo+Anthracyclines Combinations	On protocol	Adjuvant	Disease Progression (PD)			Complete Resection of tumor mass	Marginal Resection	Post-Operative	60 Gy in 3 weeks	60	≤60Gy		After 1990	First treatment Dt						8	Dead
Sabater-Marco etal,	2013	Spain	242	65	65	3	Male	Submandibular (Dermal/Subcutaneous)	Yes	2.2	Head/Neck (Non PM)	Favourable	Pleomorphic	Poor prognosis	T1	N0	M0	<=5	I	I		I	intermediate risk	Surgery alone	No Chemotherapy	Surgery			NA	None	Not applicable			Complete Resection	Complete Resection	None					After 1990	First treatment Dt	2012-01-01					18	Alive
Hartmann, S. etal	2014	Germany	243	41	41	2	Male	Oral tissue, under the toungue	Yes	1.3	Head/Neck (Non PM)	Favourable	Botryoides/Spindle cell	Superior prognosis	T2	N0	M0	<=5	I	II		III	low risk	Trimodality	Yes Chemotherapy	Both	Vin, actinomycin-D, Ifosfamide	Ifo based	On protocol	Both	Not available (N/A)	Before: 3 cycles, After: 2 cycles	≤6 Cycles	Surgical resection, including a radical neck dissection of levels I and IIa on both sides (Categorized as R1)	Complete Resection	Post-Operative	51 GY	51	≤60Gy		After 1990	First treatment Dt	2007-06-01			2010-09-01		82	Alive
Kelly, A. etal,	2013	UK	244	22	22	2	Male	Orbit and Ethmoid	Yes		Head/Neck (PM)	Unfavourable	Alveolar	Intermediate prognosis	T2	N0	M0	N/A	FALSE	II		III	intermediate risk	Radiotherapy AND Chemotherapy	Yes Chemotherapy	Radiotherapy	Vin, Ifo, Act-D, Dox	Ifo+Anthracyclines Combinations	On protocol	Primary	Complete R (CR)	Nine cycles	>6 Cycles	Biopsy Only	Biopsy Only	Post-Operative	30 fractions			Severe inflammatory change within the maxillary sinuses was noted, which was secondary to radiation.	After 1990	First treatment Dt						10	Alive
Montone K T, etal	2009	USA	245	46	46	2		Lt ethmoid sinus	Yes		Head/Neck (PM)	Unfavourable	Alveolar	Intermediate prognosis	N/A	N1	M0	N/A	III	III		III	intermediate risk	Radiotherapy AND Chemotherapy	Yes Chemotherapy	Radiotherapy		Unknown	Not On protocol	Primary	Complete R (CR)			Biopsy Only	Biopsy Only	Post-Chemotherapy					After 1990							120	Alive
			246	19	19	1		Rt ethmoid sinus R maxillary sinus R nasal cavity	Yes		Head/Neck (PM)	Unfavourable	Alveolar	Intermediate prognosis	T2	N1	M0	N/A	III	III		III	intermediate risk	Radiotherapy AND Chemotherapy	Yes Chemotherapy	Radiotherapy		Unknown	Not On protocol	Primary	Complete R (CR)			Biopsy Only	Biopsy Only	Post-Chemotherapy					After 1990							24	Alive
			247	46	46	2		Rt nasal cavity R maxillary sinus R ethmoid sinus	Yes		Head/Neck (PM)	Unfavourable	Undifferentiated/ NOS	Poor prognosis	T2	N0	M0	N/A	FALSE	II		III	intermediate risk	Radiotherapy AND Chemotherapy	Yes Chemotherapy	Radiotherapy		Unknown	Not On protocol	Primary	Complete R (CR)			Biopsy Only	Biopsy Only	Post-Chemotherapy					After 1990							18	Alive
			248	23	23	2		Lt ethmoid, maxillary	Yes		Head/Neck (PM)	Unfavourable	Alveolar	Intermediate prognosis	T2	N1	M0	N/A	III	III		III	intermediate risk	Radiotherapy AND Chemotherapy	Yes Chemotherapy	Radiotherapy		Unknown	Not On protocol	Primary	Not available (N/A)			Biopsy Only	Biopsy Only	Post-Chemotherapy					After 1990	Diagnosis Dt						6	Alive
Nakagawa, N. etal,	2008	Japan	249	26	26	2	Female	Skin of lt cheek (Dermis)	Yes	5	Head/Neck (Non PM)	Favourable	Alveolar	Intermediate prognosis	T1	N0	M0	<=5	I	I		III	intermediate risk	Chemotherapy alone	Yes Chemotherapy		Pirarubicin, carboplatin, ifosfamide	Ifo+Anthracyclines Combinations	On protocol	Primary	Disease Progression (PD)	Three-stage courses of chemotherapy using 50 mg pirarubicin (THP) and 300 mg carboplatin (CBDCA) once, followed by 4 g ifosfamide (IFM) two or three times	≤6 Cycles	Biopsy Only	Biopsy Only	None					After 1990	Diagnosis Dt						9	Dead
Neffendorf J E etal	2014	UK	250	31	31	2	Male	Orbit (Lacrimal Sac)	Yes		Orbit	Favourable	Alveolar	Intermediate prognosis	T1	N0	M0	N/A	I	I		III	intermediate risk	Trimodality	Yes Chemotherapy	Both	Vin, Ifo, Act-D, Dox	Ifo+Anthracyclines Combinations	On protocol	Adjuvant	Complete R (CR)	4 Courses of IVADo chemotherapy	≤6 Cycles	Dacrocystectomy	Incomplete Resection	Post-Operative	50.4Gy	50.4	≤60Gy		After 1990	Completion of therapy						11	Alive
Colleoni etal,	1996	Italy	251	31	31	2	Female	Skin of lt shoulder (Cutaneous)	Yes	1	Extremites	Unfavourable	Alveolar	Intermediate prognosis	T1	N0	M0	<=5	II	I		II	intermediate risk	Surgery AND Chemotherapy	Yes Chemotherapy	Surgery	Vin, Epirubicin, Ifo	Ifo+Anthracyclines Combinations	On protocol	NeoAdjuvant	Not available (N/A)	4 Cycles of Vincristine (1.2 mg/m2 day I), epirubicin (40 mg/mZ days 1, 2), ifosfamide (2 500mg/m2 days l-3), with cycles repeated every 21 days	≤6 Cycles	Excision Biopsy followed by Radicalization surgery by excision of cutis, subcut. Tissues	Complete Resection	None					After 1990	First treatment Dt	1994-05-01	1994-06-01	1994-12-01	1994-10-01	1994-12-01	6	Dead
Wong T. etal,	1994	USA, Florida	252	86	86	3	Female	Skin of lt chest (Dermis)	Yes	N/A	Others	Unfavourable	Alveolar	Intermediate prognosis	N/A	N1	M0	N/A	III	III		III	intermediate risk	Surgery alone	No Chemotherapy	Surgery			NA	None	Not applicable			Wide Local Excision, LN Dissection	Complete Resection	None					After 1990	First treatment Dt						24	Alive
Petitt M. etal,	2005	USA, New Mexico	253	53	53	3	Female	Skin of rt calf (Dermis, subcut. tissue)	Yes	2.5	Extremites	Unfavourable	CSRT/RMS: Composite extrarenal rhabdoid tumor	FALSE	N/A	N1	M0	<=5	III	III		II	FALSE	Surgery AND Chemotherapy	Yes Chemotherapy	Surgery	VAC	Cyclo based	On protocol	Adjuvant	Disease Progression (PD)			Wide Local resection, ipsilateral superficial inguinal LN Dissection	Complete Resection	None					After 1990	First treatment Dt						5	Dead
Cobanoglu etal,	2009	Turkey	254	27	27	2	Male	Skin of Chin (Dermis)	Yes	5.2	Head/Neck (Non PM)	Favourable	Embryonal	Intermediate prognosis	T1	N0	M0	>5	I	I		III	low risk	Trimodality	Yes Chemotherapy	Both	Vin, Ifo, Eptoside	Ifo based	On protocol	Both	Partial R (PR)	Before: 6 cycles	≤6 Cycles	Local resection	Complete Resection	Post-Operative	6000 cGy in 50 fractions in 30 days treatment periods	60	≤60Gy		After 1990	First treatment Dt						16	Alive
Setterfield etal,	2002	Belgium	255	60	60	3	Female	Skin of rt calf (Dermis, superficial subcut. tissue)	Yes	6	Extremites	Unfavourable	Alveolar	Intermediate prognosis	T1	N0	M0	>5	III	I		N/A	intermediate risk	Surgery AND Radiotherapy	No Chemotherapy	Both			NA	None	Not applicable			Wide Local Excision	N/A	Post-Operative	3500 cGy in 14 fractions to groin (regional LNs involvment)	35	≤60Gy		After 1990	First treatment Dt		1998-11-01	1999-10-01			11	Dead
Hardaway et al	2003	USA	256	21	21	2	Male	Skin of cheek, Oral mucosa	Yes	12	Head/Neck (Non PM)	Favourable	Embryonal	Intermediate prognosis	T1	N0	M0	>5	I	I		III	low risk	Trimodality	Yes Chemotherapy	Both	vin, Act-D, Cyclo, Ifo and etoposide	Ifo+Cyclo Combinations	Not On protocol	Both	Not applicable	Preoperative: 1 Cycle of vincristine, actinomycin, and cyclophosphamide. Postoperative: two additional cycles of chemotherapy with vincristine, ifosfamide, and etoposide	≤6 Cycles	Wide Local Excision, -ve surgical margins	Complete Resection	Post-Operative	6,000 cGy over 50 equal fractions	60	≤60Gy		After 1990	First treatment Dt						22	Alive
Franca etal,	2006	Brazil	257	19	19	1	Male	Maxillary gingiva with massive extension	Yes	6	Head/Neck (PM)	Unfavourable	Embryonal	Intermediate prognosis	T2	N0	M0	>5	III	II		III	intermediate risk	Radiotherapy AND Chemotherapy	Yes Chemotherapy	Radiotherapy	VAC then treatment protocol was altered to topotecan, navelbine, ifosfamide, and vepeside	Cyclo based	On protocol	Primary	Disease Progression (PD)	4 cycles VAC chemotherapy >>> Disease Progression >>> treatment protocol was altered to topotecan, navelbine, ifosfamide, and vepeside, with an associated dose of radiotherapy (5040 cGy).	>6 Cycles	Biopsy Only	Biopsy Only	Post-Chemotherapy	5040 cGy	50.4	≤60Gy		After 1990	Diagnosis Dt						8	Dead
Nascimento A. etal,	2006	USA, MA	258	56	56	3	Male	Abdominal/ retroperitoneal mass	Yes	35	Others	Unfavourable	Botryoides/Spindle cell	Superior prognosis	N/A	N0	M0	>5	III	FALSE		N/A	FALSE	Surgery AND Chemotherapy	Yes Chemotherapy	Surgery		Unknown	Not On protocol	N/A	Not available (N/A)				N/A	None					After 1990	Diagnosis Dt						13	Dead
			259	21	21	2	Female	Right lateral nasal wall and lip	Yes	2.8	Head/Neck (PM)	Unfavourable	Botryoides/Spindle cell	Superior prognosis	N/A	N0	M0	<=5	II	FALSE		N/A	FALSE	Trimodality	Yes Chemotherapy	Both		Unknown	Not On protocol	N/A	Not available (N/A)				N/A	N/A					After 1990	Diagnosis Dt						24	Alive
			260	38	38	2	Female	Buccal submucosa	Yes	11	Head/Neck (Non PM)	Favourable	Botryoides/Spindle cell	Superior prognosis	N/A	N0	M0	>5	I	FALSE		N/A	low risk	Trimodality	Yes Chemotherapy	Both		Unknown	Not On protocol	N/A	Not available (N/A)				N/A	N/A					After 1990	Diagnosis Dt						27	Dead
			261	24	24	2	Female	Vulva	Yes	6	GU (Non B/P)	Favourable	Botryoides/Spindle cell	Superior prognosis	N/A	N0	M0	>5	I	FALSE		N/A	low risk	Trimodality	Yes Chemotherapy	Both		Unknown	Not On protocol	N/A	Not available (N/A)				N/A	N/A					After 1990	Diagnosis Dt						19	Alive
			262	18	18	1	Male	Paratesticular	Yes	8	GU (Non B/P)	Favourable	Botryoides/Spindle cell	Superior prognosis	N/A	N1	M0	>5	I	III		N/A	low risk	Trimodality	Yes Chemotherapy	Both		Unknown	Not On protocol	N/A	Not available (N/A)				N/A	N/A					After 1990	Diagnosis Dt						17	Alive
			263	18	18	1	Male	Nasopharynx	Yes	9.8	Head/Neck (PM)	Unfavourable	Botryoides/Spindle cell	Superior prognosis	N/A	N0	M0	>5	III	FALSE		N/A	FALSE	Trimodality	Yes Chemotherapy	Both		Unknown	Not On protocol	N/A	Not available (N/A)				N/A	N/A					After 1990	Diagnosis Dt						17	Alive
			264	22	22	2	Male	Zygomatic/pterygomaxillary fossa	Yes	6	Head/Neck (Non PM)	Favourable	Botryoides/Spindle cell	Superior prognosis	N/A	N0	M0	>5	I	FALSE		N/A	low risk	Trimodality	Yes Chemotherapy	Both		Unknown	Not On protocol	N/A	Not available (N/A)				N/A	N/A					After 1990	Diagnosis Dt						16	Alive
			265	79	79	3	Male	Lower leg	Yes	6	Extremites	Unfavourable	Botryoides/Spindle cell	Superior prognosis	N/A	N0	M0	>5	III	FALSE		N/A	FALSE	Surgery alone	No Chemotherapy	Surgery			NA	None	Not applicable				N/A	None					After 1990	Diagnosis Dt						10	Alive
			266	26	26	2	Female	Parotid gland	Yes	6	Head/Neck (Non PM)	Favourable	Botryoides/Spindle cell	Superior prognosis	N/A	N0	M0	>5	I	FALSE		N/A	low risk	Trimodality	Yes Chemotherapy	Both		Unknown	Not On protocol	N/A	Not available (N/A)				N/A	N/A					After 1990	Diagnosis Dt						12	Alive
			267	35	35	2	Male	Subscapular mass	Yes	3.5	Extremites	Unfavourable	Botryoides/Spindle cell	Superior prognosis	N/A	N0	M0	<=5	II	FALSE		N/A	FALSE	Surgery alone	No Chemotherapy	Surgery			NA	None	Not applicable				Complete Resection	None					After 1990	Diagnosis Dt						102	Alive
			268	33	33	2	Male	Left hand	Yes	4.5	Extremites	Unfavourable	Botryoides/Spindle cell	Superior prognosis	N/A	N0	M0	<=5	II	FALSE		III	intermediate risk	Surgery AND Chemotherapy	Yes Chemotherapy	Surgery		Unknown	Not On protocol	N/A	Stable Disease (SD)			Excisional biopsy	Incomplete Resection	None					After 1990	Diagnosis Dt						6	Alive
Huang etal,	2005	Taiwan	269	67	67	3	Male	Nasopharynx	Yes	7	Head/Neck (PM)	Unfavourable		FALSE	T2	N1	M0	>5	III	III		III	FALSE	Radiotherapy AND Chemotherapy	Yes Chemotherapy	Radiotherapy	Vin, Dox, Cyclo, Cisplatinum	Cyclo+Anthracyclines Combinations	On protocol	Primary	Complete R (CR)	2 courses of vincristine (1.4mg/m2 ), adriamycin ( 50mg/m2 ), cyclophosphamide ( 750mg/m2 ) and cisplatin ( 70mg/m2 ) every 4 weeks were given with granulocyte colonystimulatory factor ( G-CSF ) 5mcg/kg/d support >>> after the second course of chemotherapy: Radiotherapy (4500cGy in 180cGy/fx) and biweekly vincristine ( 1.0mg/m2 ) were given for maintenance therapy.	≤6 Cycles	Biopsy Only	Biopsy Only	Post-Chemotherapy	4500cGy in 180cGy/fx	45	≤60Gy	Severe neutropenic fever after 2nd course of chemotherapy	After 1990	First treatment Dt						23	Alive
Fan Y. etal,	2011	China	270	47	47	2	Male	Larynx (Glottic)	Yes	1.5	Head/Neck (Non PM)	Favourable	Pleomorphic	Poor prognosis	T1	N0	M0	<=5	I	I		I	intermediate risk	Surgery alone	No Chemotherapy	Surgery			NA	None	Not applicable			Total Laryngectomy and left ipsilateral jugulodigastric lymph node excision	Radical Surgery	None					After 1990	First treatment Dt						34	Alive
Chen L.	1980	China	271	66	66	3	Male	Larynx (Glottic: Left VC Anterior Commissure) CLN metastasis	No		Head/Neck (Non PM)	Favourable	Alveolar	Intermediate prognosis	N/A	N1	M0	N/A	I	III		III	intermediate risk	Chemotherapy alone	Yes Chemotherapy			Unknown	Not On protocol	Primary	Disease Progression (PD)			Biopsy Only	Biopsy Only	None					Before 1990	First treatment Dt						2	Dead
Wang C.	1981	China	272	38	38	2	Male	Larynx (Glottic: Left VC extending to Piriform fossa CLN metastasis	No		Head/Neck (Non PM)	Favourable		FALSE	N/A	N1	M0	N/A	I	III		N/A	FALSE	Surgery AND Radiotherapy	No Chemotherapy	Both			NA	None	Not applicable			Thyrotomy ,Node excision	N/A	Post-Operative					Before 1990	First treatment Dt						6	Dead
Song L.	1982	China	273	43	43	2	Male	Larynx (Glottic, Supraglottic:Right VC, Right arytenoid region	No		Head/Neck (Non PM)	Favourable	Embryonal	Intermediate prognosis	N/A	N0	M0	N/A	I	FALSE		III	low risk	Radiotherapy AND Chemotherapy	Yes Chemotherapy	Radiotherapy		Unknown	Not On protocol	Primary	Complete R (CR)			Biopsy Only	Biopsy Only	Post-Chemotherapy					Before 1990	First treatment Dt						72	Alive
Xue L.	1985	China	274	63	63	3	Male	Larynx (Glottic, Supraglottic, Left VC FC Aryepiglottic fold Left VC fixed CLN metastasis	No		Head/Neck (Non PM)	Favourable	Alveolar	Intermediate prognosis	N/A	N1	M0	N/A	I	III		N/A	intermediate risk	Trimodality	Yes Chemotherapy	Both		Unknown	Not On protocol	N/A	Not available (N/A)			Partial laryngectomy	Complete Resection	Post-Operative					Before 1990	First treatment Dt						6	Dead
Cao W.	1991	China	275	39	39	2	Male	Larynx (Glottic, Left VC Transglottis Left VC fixed			Head/Neck (Non PM)	Favourable	Embryonal	Intermediate prognosis	T1	N0	M0	N/A	I	I		N/A	low risk	Surgery AND Chemotherapy	Yes Chemotherapy	Surgery		Unknown	Not On protocol	N/A	Not available (N/A)			Partial laryngectomy	Complete Resection	None					After 1990	First treatment Dt						17	Alive
Zhu X.	1997	China	276	54	54	3	Male	Larynx (Glottic: Anterior Commissure Bilat VC			Head/Neck (Non PM)	Favourable	Embryonal	Intermediate prognosis	N/A	N0	M0	N/A	I	FALSE		I	low risk	Surgery AND Chemotherapy	Yes Chemotherapy	Surgery		Unknown	Not On protocol	Adjuvant	Not applicable			Total laryngectomy	Radical Surgery	None					After 1990	First treatment Dt						36	Alive
Zheng Q.	2000	China	277	52	52	3	Male	Full of Larynx Extralaryngeal infiltration			Head/Neck (Non PM)	Favourable	Pleomorphic	Poor prognosis	T2	N0	M0	N/A	I	II		N/A	intermediate risk	Surgery AND Radiotherapy	No Chemotherapy	Both			NA	None	Not applicable			Total laryngectomy	Radical Surgery	Post-Operative					After 1990	First treatment Dt						10	Dead
Dikbas. etal,	2005	Turkey	278	28	28	2	Male	Larynx (Right ventricular band invading the right vocal cord with extralaryngeal and subglottic extension)	Yes		Head/Neck (Non PM)	Favourable	Embryonal	Intermediate prognosis	T2	N0	M0	N/A	I	II		III	low risk	Radiotherapy AND Chemotherapy	Yes Chemotherapy	Radiotherapy	Vin, Cyclo, Dox, Cisplatin	Cyclo+Anthracyclines Combinations	On protocol	Primary	Complete R (CR)			Biopsy Only	Biopsy Only	Post-Chemotherapy					After 1990							22	Alive
Bidwai, S.	2002	England	279	34	34	2	Female	Larynx (Glottic: Polyp on right vocal cord)	Yes		Head/Neck (Non PM)	Favourable	Embryonal	Intermediate prognosis	T1	N0	M0	N/A	I	I		(I-II)	low risk	Surgery AND Radiotherapy	No Chemotherapy	Both			NA	None	Not applicable			Polypectomy followed one year by Total Laryngectomy for a local recurrence	Radical Surgery	Post-Operative					After 1990	First treatment Dt						108	Alive
Nayak D.R. etal,	2000	India	280	24	24	2	Male	Paranasal Sinuses: maxlllo-ethmoldal complex, medial orbital wall and extension upto the level of cribriform plate without any gross evidence of dural involvement	No		Head/Neck (PM)	Unfavourable	Alveolar	Intermediate prognosis	T2	N1	M0	>5	III	III		II	intermediate risk	Trimodality	Yes Chemotherapy	Both	VAC	Cyclo based	On protocol	Adjuvant	Not applicable	Vincristine 1 2mg IV slow bolus weekly, Actinomycin-D 0 4mg/m2//day x 5 days, Cyclophosphamlde 150mg/m2/day x 5 days IV bolus,		Major facio-cranial resection: facio-cranial excision & orbital exenteratlon with modi- fied neck dissection	Radical Surgery	Post-Chemotherapy	60gys 30 x 6 weeks,	60	≤60Gy		After 1990	First treatment Dt						9	Alive
Pandey etal,	2000	India	281	28	28	2	Male	Oral cavity (lower alveolus)			Head/Neck (Non PM)	Favourable		FALSE	N/A	N0	M0	N/A	I	FALSE		I	FALSE	Trimodality	Yes Chemotherapy	Both	Vin, Dox, Cyclo	Cyclo+Anthracyclines Combinations	On protocol	Adjuvant	Not applicable			Commando procedure: full thickness wide excision,heminandibulectomy, modified neck dissection,supraomohyoid neck dissection,Pectoralis major myocutaneous flap,delto pectoral flap	Radical Surgery	Post-Operative					After 1990							28	Alive
			282	17	17	1	Male	Cheek			Head/Neck (Non PM)	Favourable		FALSE	N/A	N0	M0	N/A	I	FALSE		I	FALSE	Trimodality	Yes Chemotherapy	Both	Vin, Dox, Cyclo	Cyclo+Anthracyclines Combinations	On protocol	Adjuvant	Not applicable			Wide excision,heminandibulectomy, modified neck dissection, Pectoralis major myocutaneous flap	Radical Surgery	Post-Operative					After 1990							10	Alive
Jereb etal	1986	USA	283	36	36	2	Male	Maxilla with extention to Orbit, Sphenoid, Nasal cavity Lymph node	No		Head/Neck (PM)	Unfavourable		FALSE	T2	N1	M0	N/A	III	III		III	FALSE	Radiotherapy AND Chemotherapy	Yes Chemotherapy	Radiotherapy	VAC/ T6 (Vin, Act-D, Cyclo, Dox, bleomycin, Methotrexate, BCNU (Carmustine))		Not On protocol	Primary	Disease Progression (PD)	T6 protcol : T2 drugs (Vin, Act-D, Cyclo, Dox) augmented by bleomycin, methotrexate and 1,3-Bis(2 Chlorethyl) Nitrosurea (BCNU).		Biopsy Only	Biopsy Only	Pre-Operative	5200 rads over 71	52	≤60Gy	Catarct	Before 1990	First treatment Dt		1978-10-01				24	Dead
			284	25	25	2	Female	Maxilla with extention to Orbit, ethmoid, and Nasal cavity	No		Head/Neck (PM)	Unfavourable		FALSE	T2	N0	M0	N/A	FALSE	II		III	FALSE	Radiotherapy AND Chemotherapy	Yes Chemotherapy	Radiotherapy	T6 (Vin, Act-D, Cyclo, Dox, bleomycin, Methotrexate, BCNU (Carmustine))		Not On protocol	Primary	Complete R (CR)	T6 protcol : T2 drugs (Vin, Act-D, Cyclo, Dox) augmented by bleomycin, methotrexate and 1,3-Bis(2 Chlorethyl) Nitrosurea (BCNU).		Biopsy Only	Biopsy Only	Post-Operative	4500 rads over 56	45	≤60Gy		Before 1990	First treatment Dt		1980-07-01				36	Alive
			285	20	20	2	Female	Maxilla with extention to Orbit,ethmoid, Nasaopharnx Lymph node	No		Head/Neck (PM)	Unfavourable		FALSE	T2	N1	M0	N/A	III	III		III	FALSE	Radiotherapy AND Chemotherapy	Yes Chemotherapy	Radiotherapy	T6 (Vin, Act-D, Cyclo, Dox, bleomycin, Methotrexate, BCNU (Carmustine))		Not On protocol	Primary	Complete R (CR)	T6 protcol : T2 drugs (Vin, Act-D, Cyclo, Dox) augmented by bleomycin, methotrexate and 1,3-Bis(2 Chlorethyl) Nitrosurea (BCNU).		Biopsy Only	Biopsy Only	Post-Operative	5700 rads over 77	57	≤60Gy		Before 1990	First treatment Dt		1981-04-01				24	Alive
Palacios, E. etal	2013	USA	286	25	25	2	Male	Sinonasal tumor extending into the medial orbits with a large intracranial component	Yes	8	Head/Neck (PM)	Unfavourable	Embryonal	Intermediate prognosis	T2	N0	M0	>5	III	II		III	intermediate risk	Trimodality	Yes Chemotherapy	Both		Unknown	Not On protocol	Both	Not available (N/A)			Extensive surgical removal via a craniofacial approach	Complete Resection	Post-Operative					After 1990	Completion of therapy						24	Alive
Shayah, A. etal,	2007	UK	287	77	77	3	Female	Larynx (Left arytenoid, aryepiglottic fold, post-cricoid cartilage)	Yes		Head/Neck (Non PM)	Favourable	Pleomorphic	Poor prognosis	T1	N0	M0	N/A	I	I		I	intermediate risk	Surgery alone	No Chemotherapy	Surgery			NA	None	Not applicable			Total laryngectomy. tumor was completely excised with a thin margin of about 0.5 mm	Radical Surgery	None					After 1990	First treatment Dt						12	Alive
Kamiya, E. etal,	2005	Japan	288	48	48	2	Female	Maxillary sinus with bone destruction of the orbital floor	Yes		Head/Neck (PM)	Unfavourable	Embryonal	Intermediate prognosis	T2	N0	M0	N/A	II	II		III	intermediate risk	Trimodality	Yes Chemotherapy	Both	vincristine, pirarubicin, cyclophosphamide, actinomycin D and ifosfamid,	Cyclo+Ifo+Anthracyclines(Dox)	Not On protocol	NeoAdjuvant	Not available (N/A)			Surgical excision	Complete Resection	Post-Operative	60 Gy	60	≤60Gy		After 1990	First treatment Dt						36	Alive
Maheshwari etal,	2004	India	289	18	18	1	Male	Larynx (left hemilarynx extending down from ary-epiglottic fold, the glottic and subglottic regions are also involved)	Yes		Head/Neck (Non PM)	Favourable	Embryonal	Intermediate prognosis	T2	N1	M0	N/A	I	III		III	low risk	Radiotherapy AND Chemotherapy	Yes Chemotherapy	Radiotherapy	VAC	Cyclo based	On protocol	Primary	Complete R (CR)	6 cycles of VAC	≤6 Cycles	Biopsy Only	Biopsy Only	Post-Chemotherapy	60 Gy/6 weeks/30 fractions	60	≤60Gy		After 1990	Completion of therapy						8	Alive
Hall-Jones etal,	1975	New Zealand	290	54	54	3	Male	Larynx (Supra glottic)	No	4	Head/Neck (Non PM)	Favourable	Botryoides/Spindle cell	Superior prognosis	T1	N0	M0	<=5	I	I		I	low risk	Surgery alone	No Chemotherapy	Surgery			NA	None	Not applicable			Total Laryngectomy	Radical Surgery	None					Before 1990	First treatment Dt						16	Alive
Frugoni P. etal,	1976	Italy	291	33	33	2	Male	Larynx (Glottlc & Supra-glottlc)	No		Head/Neck (Non PM)	Favourable	Pleomorphic	Poor prognosis	T1	N0	M0	N/A	I	I		(I-II)	intermediate risk	Surgery AND Radiotherapy	No Chemotherapy	Both			NA	None	Not applicable			Partial Laryngectomy	Complete Resection	Post-Operative	5350 Rads	53.5	≤60Gy		Before 1990	First treatment Dt						72	Alive
Winther etal,	1978	Denmark	292	17	17	1	Male	Larynx (Epiglottis)	No		Head/Neck (Non PM)	Favourable	Alveolar	Intermediate prognosis	N/A	N1	M0	N/A	I	III		III	intermediate risk	Radiotherapy AND Chemotherapy	Yes Chemotherapy	Radiotherapy	Vin, Cyclo (endoxan), prednisolone	Cyclo based	On protocol	Primary	Disease Progression (PD)			Biopsy Only	Biopsy Only	Post-Chemotherapy	4000 Rads	40	≤60Gy		Before 1990	First treatment Dt						9	Dead
Haerr, R. W. etal,	1987	USA, East Virginia	293	62	62	3	Male	Larynx (Supra glottic: interarytenoid notch)	No	4.5	Head/Neck (Non PM)	Favourable	Alveolar	Intermediate prognosis	T1	N1	M0	<=5	I	III		II	intermediate risk	Trimodality	Yes Chemotherapy	Both	Cyclo, Methotrxate, CCNU (lomustine)	Others	Not On protocol	Adjuvant	Not applicable			Total laryngectomy, Left Radical Neck Dissection and Right Modified Neck Dissection	Radical Surgery	Post-Operative	4000 cGy in 22 fractions during 34 days	40	≤60Gy		Before 1990	First treatment Dt						5	Dead
Ruske etal,	1998	New Zealand	294	66	66	3	Female	Larynx (Glottic, lt arytenoid region)	Yes	3	Head/Neck (Non PM)	Favourable	Pleomorphic	Poor prognosis	T1	N0	M0	<=5	I	I		I	intermediate risk	Surgery AND Radiotherapy	No Chemotherapy	Both			NA	None	Not applicable			Total laryngectomy, Bilateral Subtotal Thyroidectomy	Radical Surgery	Post-Operative	Total of 7040 cGys	70.4	>60Gy	Severe radiation induced inflammations that needed steroids and opiate analgesics	After 1990							30	Alive
Da Mosto, M. C. etal,	1996	Italy	295	69	69	3	Male	Larynx (Glottic: right true vocal cord, extended to subglottic space)	Yes	2.5	Head/Neck (Non PM)	Favourable	Pleomorphic	Poor prognosis	T1	N0	M0	<=5	I	I		(I-II)	intermediate risk	Surgery AND Radiotherapy	No Chemotherapy	Both			NA	None	Not applicable			Total laryngectomy, Total thyroidectomy	Radical Surgery	Post-Operative	6,000 cGy over 6 weeks in 30 fractions	60	≤60Gy		After 1990	First treatment Dt						24	Alive
Akyol etal,	1998	Turkey	296	68	68	3	Male	Larynx (Glottic: right ventricle)	Yes	>5	Head/Neck (Non PM)	Favourable	Pleomorphic	Poor prognosis	T2	N1	M0	>5	I	III		II	intermediate risk	Surgery AND Radiotherapy	No Chemotherapy	Both			NA	None	Not applicable			Total laryngectomy with right modified radical neck dissection	Radical Surgery	Post-Operative	6000 cGy to the tumor bed and 5000 cGy to the neck was given with cobalt 60 at a dose of 200 cGy/day	110	>60Gy		After 1990	First treatment Dt						8	Dead
Au, E.	1992	Singapore	297	31	31	2	Female	Ethmoidal mass extending into the orbit	No		Head/Neck (PM)	Unfavourable	Alveolar	Intermediate prognosis	T2	N0	M0	N/A	FALSE	II		III	intermediate risk	Radiotherapy AND Chemotherapy	Yes Chemotherapy	Radiotherapy	Cyclo, Dox, Vin, Dacarbazine (CYVADIC)	Cyclo+Anthracyclines Combinations	On protocol	Primary	Complete R (CR)	7 Cycles of CYVADIC: cyclophosphamide 600 mg/m2 intravenously (IV) bolus on day 1, vincristine 1.4 mg/m2 IV bolus on day 1, doxorubicin 60 mg/m2 IV bolus on day 1, and dacarbazine (DTIC) 250 mg/m2 by 1-hour infusion on days 1 to 4 (CYVADIC) cycles repeated every 21 days	>6 Cycles	Biopsy Only	Biopsy Only	Post-Chemotherapy	External Beam Radiotherapy 4500 rad	45	≤60Gy		After 1990	Diagnosis Dt						12	Alive
Chen, S. etal,	1995	USA	298	22	22	2	Male	Left Palate	No	6	Head/Neck (PM)	Unfavourable	Embryonal	Intermediate prognosis	T2	N0	M0	>5	III	II		(I-II)	intermediate risk	Surgery AND Radiotherapy	No Chemotherapy	Both			NA	None	Not applicable			Left radical maxillectomy and orbital excavation with split-thickness skin graft to repair the defect on the cheek	Radical Surgery	Post-Operative	6000 rad over 6 weeks	60	≤60Gy		After 1990	Diagnosis Dt						17	Dead
			299	16	16	1	Male	Left maxillary gingiva	No	6	Head/Neck (PM)	Unfavourable	Botryoides/Spindle cell	Superior prognosis	T2	N0	M0	>5	III	II		(I-II)	intermediate risk	Surgery AND Chemotherapy	Yes Chemotherapy	Surgery	actinomycin-D and vincristine	Others	Not On protocol	Adjuvant	Not applicable			Left radical maxillectomy, ethmoidectomy, and sphenoidectomy with split-thickness skin graft	Radical Surgery	None				severe neurotoxicity >>> Stop chemotherapy	After 1990	Diagnosis Dt						17	Dead
Libera D. etal,	1999	Italy	300	16	16	1	Male	Larynx (Glottic, subglottic extension up to 1st tracheal ring)	Yes	6	Head/Neck (Non PM)	Favourable	Embryonal	Intermediate prognosis	T2	N0	M0	>5	I	II		I	low risk	Surgery alone	No Chemotherapy	Surgery			NA	None	Not applicable			Total laryngectomy	Radical Surgery	None					After 1990	First treatment Dt						24	Alive
			301	66	66	3	Male	Larynx (Supraglottic, paraglottic space, aryepiglottic fold but no involvment of vocal folds)	Yes	3	Head/Neck (Non PM)	Favourable	Embryonal	Intermediate prognosis	T1	N0	M0	<=5	I	I		I	low risk	Surgery alone	No Chemotherapy	Surgery			NA	None	Not applicable			Partial laryngectomy (Supraglottic)	Complete Resection	None					After 1990	First treatment Dt						120	Alive
Doval, D. C. etal, 1994	1994	India	302	32	32	2	Male	Tounge (posterior 2/3)	No	5	Head/Neck (Non PM)	Favourable	Embryonal	Intermediate prognosis	T2	N0	M0	<=5	I	II		III	low risk	Radiotherapy AND Chemotherapy	Yes Chemotherapy	Radiotherapy	VAC	Cyclo based	On protocol	Primary	Partial R (PR)	VAC pulsed regimen for 6 weeks. It was followed by telecobalt radiation to a dose of 4500 cGy in 20 fractions over 4 weeks.	≤6 Cycles	Biopsy Only	Biopsy Only	Post-Chemotherapy	4500 in 20 fraction over 4 weeks	45	≤60Gy		After 1990	First treatment Dt						24	Dead
Gorsky, M.	1998	Canada	303	22	22	2	Male	Buccal submucosa			Head/Neck (Non PM)	Favourable	Embryonal	Intermediate prognosis	N/A	N0	M0	N/A	I	FALSE		III	low risk	Trimodality	Yes Chemotherapy	Both		Unknown	Not On protocol	NeoAdjuvant	Stable Disease (SD)			Secondary operation	N/A	Post-Chemotherapy						First treatment Dt						24	Dead
Goto, T. K.	1998	Japan	304	20	20	2	Male	Infratemporal fossa : CT showed a tumor extending inferiorly to the right mandible and superiorly to the orbit level. It also invaded the right upper alveolar bone of the molar region, zygomatic arch, temporomandibular joint, temporal bone, frontal bone, and sphenoid bone. The posterior wall of the right maxillary sinus was eroded, and the tumor bulged into the sinus. The mass was thus located in…	Yes		Head/Neck (PM)	Unfavourable	Embryonal	Intermediate prognosis	T2	N/A	M0	N/A	FALSE	FALSE		III	intermediate risk	Radiotherapy AND Chemotherapy	Yes Chemotherapy	Radiotherapy	Vin, Cyclo, Dox, Dacarbazine (CY-VA-DIC)	Cyclo+Anthracyclines Combinations	On protocol	Primary	Stable Disease (SD)	3 Cycles of that regimen was given with no response	≤6 Cycles	Biopsy Only	Biopsy Only	Post-Chemotherapy	60 Gy of electron beam local irradiation	60	≤60Gy		After 1990	Diagnosis Dt						21	Dead
			305	37	37	2	Male	Infratemporal fossa : tumor expanding inferiorly at the level of the mandible, below the cranial base. The tumor was expansile and invaded the margin of the left masseter, medial pterygoid, and temporal muscles, the tongue, and the palate. The lateral and posterior wall ofthe left maxillary sinus was eroded, and the mass was suspected of having expanded into the sinus.	Yes		Head/Neck (PM)	Unfavourable	Embryonal	Intermediate prognosis	T2	N0	M0	N/A	FALSE	II		III	intermediate risk	Trimodality	Yes Chemotherapy	Both	Vin, Actinomycin D, Cyclo, Dox (VACA)	Cyclo+Anthracyclines Combinations	On protocol	NeoAdjuvant	Partial R (PR)	0.5 mg of actinomycin D for 5 days and vincristine, actinomycin D, and cyclophosphamide, plus Adriamycin,		Wide surgical resection	Complete Resection	Pre-Operative	20 Gy of radiation	20	≤60Gy		After 1990	First treatment Dt						7	Alive
Jund, R. etal,	1998	Germany	306	74	74	3	Female	Nose and nasophryngx	Yes		Head/Neck (PM)	Unfavourable	Embryonal	Intermediate prognosis	T2	N0	M0	N/A	FALSE	II		III	intermediate risk	Surgery AND Chemotherapy	Yes Chemotherapy	Surgery	Ifo, Dox	Ifo+Anthracyclines Combinations	On protocol	NeoAdjuvant	Partial R (PR)	five week course of ifosfamid (1500 mg/m2, i.v., day 1–5) and adriamycin (50 mg/m2, i.v., day 1)		middle turbinate and the nasopharyngeal part of the tumor were resected via a transnasal approach. The complete removal was confirmed by histology	Complete Resection	None					After 1990	Diagnosis Dt						12	Alive
Oda, M. etal,	1996	Japan	307	18	18	1	Male	Orbit and Maxillary sinus			Head/Neck (PM)	Unfavourable	Embryonal	Intermediate prognosis	T2	N0	M0	N/A	FALSE	II		III	intermediate risk	Surgery AND Chemotherapy	Yes Chemotherapy	Surgery		Unknown	Not On protocol	Adjuvant	Not available (N/A)			Local Tumor Excision: tumor was surgically removed as much as possible preserving the eyeball.	Incomplete Resection	None				Severey BM suppression that leaded to chemotherapy dicontinuation and later on to death.	After 1990	First treatment Dt						9	Dead
Saito S. etal,	1996	Japan	308	31	31	2	Female	Perianal		5	Others	Unfavourable	Embryonal	Intermediate prognosis	T1	N0	M0	<=5	II	I		(I-II)	intermediate risk	Surgery AND Chemotherapy	Yes Chemotherapy	Surgery	Cysplatin and pirarubicin	Anthracyclines(Dox) based	Not On protocol	Adjuvant	Not applicable			Abdominoperineal resection with lymph node dissection.	Complete Resection	None					After 1990	First treatment Dt						13	Alive
Ogawa, I. etal,	1996	Japan	309	45	45	2	Female	Left maxillary sinus	Yes	4	Head/Neck (PM)	Unfavourable	Alveolar	Intermediate prognosis	T2	N0	M0	<=5	II	II		III	intermediate risk	Chemotherapy alone	Yes Chemotherapy		Vincristine sulfate, Dox, Cyclo, prednisolone sodium succinate	Cyclo+Anthracyclines Combinations	On protocol	Primary	Complete R (CR)	18 months of this CT regimen	>6 Cycles	Biopsy Only	Biopsy Only	None					After 1990	First treatment Dt						36	Alive
Bradford, R. etal	1985	England	310	48	48	2	Male	CNS , Filum terminale	Yes		Head/Neck (PM)	Unfavourable	Alveolar	Intermediate prognosis	T2	N0	M0	N/A	FALSE	II		III	intermediate risk	Surgery AND Radiotherapy	No Chemotherapy	Both			NA	None	Not applicable			Biopsy Only	Biopsy Only	Post-Operative	RT to tumor and spinal cord above it				Before 1990	Completion of therapy						18	Alive
Leedham P. W. etal	1972	UK, London	311	45	45	2	Female	CNS, Right cerebral hemi sphere	No	5.5	Head/Neck (PM)	Unfavourable		FALSE	N/A	N0	M0	>5	III	FALSE		N/A	FALSE	Surgery alone	No Chemotherapy	Surgery			NA	None	Not applicable			Crainotomy with hematoma, excision of multilocular abscess from right cerebral hemisphere intoto	N/A	None					Before 1990	Diagnosis Dt						10	Dead
Shuangshoti	1976	Thailand	312	16	16	1	Female	CNS, Right subfrontal	No		Head/Neck (PM)	Unfavourable	Alveolar	Intermediate prognosis	T2	N0	M0	N/A	FALSE	II		III	intermediate risk	Surgery alone	No Chemotherapy	Surgery			NA	None	Not applicable			Crainotomy and Portions of the mass within the cranium and frontal sinus were extirpated with the dural covering. A small part was left within the orbit.	Incomplete Resection	None					Before 1990	First treatment Dt						3	Dead
Min K-W etal,	1975	USA, Texas	313	48	48	2	Male	CNS, Right frontal lobe originally from leptomeninges	No	4	Head/Neck (PM)	Unfavourable	Pleomorphic	Poor prognosis	T2	N0	M0	<=5	II	II		(I-II)	intermediate risk	Surgery AND Radiotherapy	No Chemotherapy	Both			NA	None	Not applicable			Crainotomy and surgical resection of all recognizable tumor tissue	Incomplete Resection	Post-Operative	5000 Rads In 4 weaks	50	≤60Gy		Before 1990	First treatment Dt		1961-03-01	1961-11-01	1961-07-01		10	Dead
Chess, J. etal,	1982	USA	314	23	23	2	Female	Orbital	No		Orbit	Favourable	Alveolar	Intermediate prognosis	N/A	N0	M0	N/A	I	FALSE		III	intermediate risk	Radiotherapy AND Chemotherapy	Yes Chemotherapy	Radiotherapy	VAC	Cyclo based	On protocol	Primary	Complete R (CR)			Biopsy Only	Biopsy Only	Post-Chemotherapy	6000 Rads	60	≤60Gy		Before 1990							22	Alive
			315	37	37	2	Female	Orbital	No		Orbit	Favourable		FALSE	N/A	N0	M0	N/A	I	FALSE		N/A	FALSE	Surgery alone	No Chemotherapy	Surgery			NA	None	Not applicable			Exenteration	Radical Surgery	None					Before 1990							60	Alive
			316	16	16	1	Male	Orbital	No		Orbit	Favourable	Alveolar	Intermediate prognosis	N/A	N0	M0	N/A	I	FALSE		N/A	intermediate risk	Surgery alone	No Chemotherapy	Surgery			NA	None	Not applicable			Exenteration	Radical Surgery	None					Before 1990							24	Alive
			317	19	19	1	Female	Orbital	No		Orbit	Favourable	Alveolar	Intermediate prognosis	N/A	N/A	M0	N/A	I	FALSE		N/A	intermediate risk	Surgery AND Radiotherapy	No Chemotherapy	Both			NA	None	Not applicable			Exenteration	Radical Surgery	N/A					Before 1990							6	Dead
			318	25	25	2	Male	Orbital	No		Orbit	Favourable	Alveolar	Intermediate prognosis	N/A	N/A	M0	N/A	I	FALSE		N/A	intermediate risk	Surgery AND Radiotherapy	No Chemotherapy	Both			NA	None	Not applicable			Exenteration	Radical Surgery	N/A					Before 1990							6	Dead
			319	18	18	1	Male	Orbital	No		Orbit	Favourable	Embryonal	Intermediate prognosis	N/A	N0	M0	N/A	I	FALSE		N/A	low risk	Surgery alone	No Chemotherapy	Surgery			NA	None	Not applicable			Exenteration	Radical Surgery	None					Before 1990							12	Alive
Deutsch, M.	1974	USA,Pittsburgh	320	21	21	2	Male	Middle ear	No		Head/Neck (PM)	Unfavourable	Embryonal	Intermediate prognosis	T2	N/A	M0	N/A	FALSE	FALSE		III	intermediate risk	Trimodality	Yes Chemotherapy	Both	Act-D	Others	Not On protocol	Adjuvant	Not available (N/A)			Radical mastiodectomy with facial decompression followed by left temporal bone resection	Incomplete Resection	Post-Operative	External Cobalt 60 Radiotherapy over 2 months >> peak dose of 6200 rads to lateral side only.	62	>60Gy		Before 1990	First treatment Dt	1968-03-01	1968-03-01	1969-04-01		1969-04-01	16	Dead
Diehn K W	1984	USA	321	16	16	1	Male	Larynx (Supra glottic with subglottic extension)	No	6	Head/Neck (Non PM)	Favourable	Embryonal	Intermediate prognosis	T1	N0	M0	>5	I	I		III	low risk	Radiotherapy AND Chemotherapy	Yes Chemotherapy	Radiotherapy	Vin, Dox, Cyclo (VADRAC) and VAC	Alternate combinations	On protocol	Primary	Complete R (CR)	According to IRS-II study protocol: Induction therapy by VADRAC, 2 cycles for 2 months then maintainance by VAC after radiotherapy for 6 months	>6 Cycles	Biopsy Only	Biopsy Only	Post-Chemotherapy	5000 rad	50	≤60Gy		Before 1990	Completion of therapy						24	Alive
Wilson, etal	1996	USA	322	58	58	3	Male	Nasal cavity, ethmoids, Orbital and brain extention	Yes	5	Head/Neck (PM)	Unfavourable	Alveolar	Intermediate prognosis	T2	N0	M0	<=5	II	II		III	intermediate risk	Surgery AND Chemotherapy	Yes Chemotherapy	Surgery		Unknown	Not On protocol	Adjuvant	Not available (N/A)			Debulking surgery	Incomplete Resection	None					After 1990	First treatment Dt						8	Dead
Makino	1979	Japan	323	21	21	2	Male	Nasopharynx	No		Head/Neck (PM)	Unfavourable	Alveolar	Intermediate prognosis	N/A	N0	M0	N/A	FALSE	FALSE		III	intermediate risk	Radiotherapy alone	No Chemotherapy	Radiotherapy			NA	None	Not applicable			Biopsy Only	Biopsy Only						Before 1990	Diagnosis Dt						24	Dead
			324	27	27	2	Male	Nasal cavity with extention to maxillary sinus	No		Head/Neck (PM)	Unfavourable	Alveolar	Intermediate prognosis	T2	N0	M0	N/A	FALSE	II		I	intermediate risk	Trimodality	Yes Chemotherapy	Both		Unknown	Not On protocol	Adjuvant	Not applicable			Radical Operation	Radical Surgery	Post-Operative					Before 1990	Completion of therapy						36	Alive
			325	22	22	2	Female	Nasal Cavity	No		Head/Neck (PM)	Unfavourable	Embryonal	Intermediate prognosis	N/A	N0	M0	N/A	FALSE	FALSE		III	intermediate risk	Radiotherapy alone	No Chemotherapy	Radiotherapy			NA	None	Not applicable			Biopsy Only	Biopsy Only						Before 1990	First treatment Dt						15	Dead
Pavithran, K.	1997	India	326	20	20	2	Male	Oral cavity (alveolus)	Yes		Head/Neck (Non PM)	Favourable	Alveolar	Intermediate prognosis	N/A		M0	N/A	III	FALSE		III	intermediate risk	Radiotherapy AND Chemotherapy	Yes Chemotherapy	Radiotherapy	vincristine, actinomycin D, cyclophosphamide	Cyclo based	On protocol	Primary	Partial R (PR)	8 Cycles of VAC , irregular TTT	>6 Cycles	Biopsy Only	Biopsy Only	Post-Chemotherapy	36 Gy	36	≤60Gy		After 1990							15	Dead
			327	25	25	2	Female	Oral cavity (Soft and Hard palate)	Yes		Head/Neck (Non PM)	Favourable	Embryonal	Intermediate prognosis	N/A		M0	N/A	III	FALSE		N/A	low risk	Trimodality	Yes Chemotherapy	Both	vincristine, actinomycin D. cyclophosphamide	Cyclo based	On protocol	N/A	Partial R (PR)	9 Cycles of VAC , irregular TTT	>6 Cycles		N/A	N/A	55 GY	55	≤60Gy		After 1990							21	Alive
			328	29	29	2	Male	Cheek	Yes		Head/Neck (Non PM)	Favourable	Embryonal	Intermediate prognosis	N/A		M0	N/A	III	FALSE		III	low risk	Radiotherapy AND Chemotherapy	Yes Chemotherapy	Radiotherapy	vincristine, actinomycin D. cyclophosphamide	Cyclo based	On protocol	Primary	Partial R (PR)	9 months , TTT was defaulted for 4 months then Disease progression occurred	>6 Cycles	Biopsy Only	Biopsy Only	Post-Chemotherapy	50 GY	50	≤60Gy		After 1990							18	Alive
			329	32	32	2	Male	Oral cavity (Tounge)	Yes		Head/Neck (Non PM)	Favourable	Embryonal	Intermediate prognosis	N/A		M0	N/A	III	FALSE		III	low risk	Radiotherapy AND Chemotherapy	Yes Chemotherapy	Radiotherapy	vincristine, actinomycin D. cyclophosphamide then VAC + Adriamycin	Alternate combinations	Not On protocol	Primary	Partial R (PR)	VAC for 4 months then VAC+Adryamycine for 10 months	>6 Cycles	Biopsy Only	Biopsy Only	Post-Chemotherapy	45 Gy	45	≤60Gy		After 1990							24	Dead
Smith, M. etal	1981	USA	330	25	25	2	Male	Posterior fossa Meningies	No	0.7	Head/Neck (PM)	Unfavourable		FALSE	N/A	N0	M0	<=5	II	FALSE		III	FALSE	Radiotherapy alone	No Chemotherapy	Radiotherapy			NA	None	Not applicable			Biopsy Only	Biopsy Only		4000 Rads of Cobalt 60 radiation	40	≤60Gy		Before 1990	Completion of therapy						4	Dead
Ashton N. etal,	1965	UK	331	17	17	1	Male	Orbit	No		Orbit	Favourable	Embryonal	Intermediate prognosis	N/A	N/A	M0	N/A	I	FALSE		N/A	low risk	Surgery alone	No Chemotherapy	Surgery			NA	None	Not applicable			Exenteration	Radical Surgery	Post-Operative					Before 1990	Diagnosis Dt						15	Dead
			332	16	16	1	Male	Orbit	No		Orbit	Favourable	Embryonal	Intermediate prognosis	N/A	N/A	M0	N/A	I	FALSE		III	low risk	Radiotherapy alone	No Chemotherapy	Radiotherapy			NA	None	Not applicable			Biopsy Only	Biopsy Only						Before 1990	Diagnosis Dt						17	Dead
Gorenstein A. etal,	1980	USA	333	45	45	2	Male	Larynx (Aryepiglottic fold)	No		Head/Neck (Non PM)	Favourable		FALSE	N/A	N0	M0	N/A	I	FALSE		N/A	FALSE	Trimodality	Yes Chemotherapy	Both		Unknown	Not On protocol	Adjuvant	Not applicable			Total Laryngectomy and Radical Neck Dissection	Radical Surgery	Post-Operative					Before 1990	First treatment Dt						15	Dead
Haik, B. G.	1986	USA	334	36	36	2	Male	Maxilla with extention to orbit and sphenoid	No		Head/Neck (PM)	Unfavourable		FALSE	T2	N1	M0	N/A	III	III		III	FALSE	Radiotherapy AND Chemotherapy	Yes Chemotherapy	Radiotherapy	Vin, Act-D, Cyclo, Dox, bleomycin, Methotrexate, BCNU (Carmustine)		Not On protocol	Primary	Not available (N/A)	? Cycles of sequential administration of dactinomycin (AMD), adriamycin (ADR), vincristine (VCR), and cyclophosphamide (CY) within a span of 90 days		Biopsy Only	Biopsy Only	Post-Chemotherapy	5200-71 days	52	≤60Gy		Before 1990	First treatment Dt		1971-07-01				24	Dead
			335	25	25	2	Female	Maxilla, with orbit,nasal cavity and ethmoid extention	No		Head/Neck (PM)	Unfavourable		FALSE	T2	N0	M0	N/A	FALSE	II		III	FALSE	Radiotherapy AND Chemotherapy	Yes Chemotherapy	Radiotherapy	Vin, Act-D, Cyclo, Dox, bleomycin, Methotrexate, BCNU (Carmustine)		Not On protocol	Primary	Complete R (CR)	T6 protcol : T2 drugs (Vin, Act-D, Cyclo, Dox) augmented by bleomycin, methotrexate and 1,3-Bis(2 Chlorethyl) Nitrosurea (BCNU).		Biopsy Only	Biopsy Only	Post-Chemotherapy	4500 - 56 days	45	≤60Gy	keratitis, cataract, endophthalmos	Before 1990	First treatment Dt		1980-06-01				36	Alive
			336	20	20	2	Female	Maxilla, with orbit,and ethmoid extention with mets to nasopharyngeal nodes	No		Head/Neck (PM)	Unfavourable		FALSE	T2	N1	M0	N/A	III	III		III	FALSE	Radiotherapy AND Chemotherapy	Yes Chemotherapy	Radiotherapy	Vin, Act-D, Cyclo, Dox, bleomycin, Methotrexate, BCNU (Carmustine)		Not On protocol	Primary	Complete R (CR)	T6 protcol : T2 drugs (Vin, Act-D, Cyclo, Dox) augmented by bleomycin, methotrexate and 1,3-Bis(2 Chlorethyl) Nitrosurea (BCNU).		Biopsy Only	Biopsy Only	Post-Chemotherapy	5700-77 days	57	≤60Gy	cataract, endophthalmos, retinopathy , Abducent weakness	Before 1990	First treatment Dt		1981-04-01				24	Alive
Masson J k	1965	USA	337	21	21	2	Female	Lower Jaw	No		Head/Neck (Non PM)	Favourable	Embryonal	Intermediate prognosis	N/A	N/A	M0	N/A	I	FALSE		(I-II)	low risk	Surgery AND Radiotherapy	No Chemotherapy	Both			NA	None	Not applicable			Wide local excision	Complete Resection	Post-Operative					Before 1990	Diagnosis Dt						180	Alive
			338	37	37	2	Male	Lower Jaw	No		Head/Neck (Non PM)	Favourable	Embryonal	Intermediate prognosis	N/A	N/A	M0	N/A	I	FALSE		(I-II)	low risk	Surgery AND Radiotherapy	No Chemotherapy	Both			NA	None	Not applicable			Wide local excision	Complete Resection	Post-Operative					Before 1990	Diagnosis Dt						240	Alive
			339	24	24	2	Male	Soft Palat	No		Head/Neck (Non PM)	Favourable	Embryonal	Intermediate prognosis	N/A	N/A	M0	N/A	I	FALSE		(I-II)	low risk	Surgery AND Radiotherapy	No Chemotherapy	Both			NA	None	Not applicable			Wide local excision	Complete Resection	Post-Operative					Before 1990	Diagnosis Dt						58	Alive
			340	25	25	2	Male	Orbit	No		Orbit	Favourable	Embryonal	Intermediate prognosis	N/A	N/A	M0	N/A	I	FALSE		(I-II)	low risk	Surgery AND Radiotherapy	No Chemotherapy	Both			NA	None	Not applicable			Orbital Exenteration	Radical Surgery	Post-Operative					Before 1990	Diagnosis Dt						30	Alive
Kaloyannides, T. M.	1969	Greek	341	51	51	3	Male	Oral cavity (lower gingiva of 1st, 2nd premolars)	No	3.5	Head/Neck (Non PM)	Favourable	Pleomorphic	Poor prognosis	T1	N0	M0	<=5	I	I		N/A	intermediate risk	Surgery AND Radiotherapy	No Chemotherapy	Both			NA	None	Not applicable			Exsional biopsy >>> Surgical excision of the 1st recurrence together with curettage of the bone and cauterization of the surrounding tissues with diathermy" >>> surgical excision of 2nd recurrence, along with a very wide area of healthy tissues,	Complete Resection	Post-Operative	5000 Rads	50	≤60Gy		Before 1990	First treatment Dt	1966-01-01			1966-04-01	1969-02-01	37	Alive
Olurin, O. etal,	1969	Nigeria	342	22	22	2	Female	Orbit	No	3.8	Orbit	Favourable	Pleomorphic	Poor prognosis	T1	N0	M0	<=5	I	I		I	intermediate risk	Surgery alone	No Chemotherapy	Surgery			NA	None	Not applicable			Orbital Exenteration	Radical Surgery	None					Before 1990	First treatment Dt						33	Alive
Wiss. etal,	1988	USA	343	19	19	1	Male	Skin (Subcut. In cheek)	No		Head/Neck (Non PM)	Favourable	Alveolar	Intermediate prognosis	N/A	N0	M0	N/A	I	FALSE		(I-II)	intermediate risk	Trimodality	Yes Chemotherapy	Both	Vin, Cyclo	Cyclo based	On protocol	Adjuvant	Not available (N/A)	12 weekly doses of Vincristine and daily oral Cyclo for 2 years	>6 Cycles	Local Tumor Excision	Complete Resection	Both	*Preoperative: Total dose of 6 Gy *Postoperative: cobalt 60 teletherapy (5000 G roentegns) for 37 days.	56	≤60Gy		Before 1990	Diagnosis Dt						150	Alive
Peters E. etal,	1989	South Africa	344	16	16	1	Male	Mandible	No		Head/Neck (Non PM)	Favourable	Alveolar	Intermediate prognosis	N/A	N0	M0	N/A	I	FALSE		III	intermediate risk	Trimodality	Yes Chemotherapy	Both		Unknown	Not On protocol	N/A	Not available (N/A)				N/A	N/A					Before 1990							9	Dead
			345	19	19	1	Male	Maxilla and cheek	No		Head/Neck (PM)	Unfavourable	Embryonal	Intermediate prognosis	N/A	N0	M0	N/A	FALSE	FALSE		III	intermediate risk	Radiotherapy AND Chemotherapy	Yes Chemotherapy	Radiotherapy		Unknown	Not On protocol	N/A	Not available (N/A)			Biopsy Only	Biopsy Only	Post-Chemotherapy					Before 1990							24	Alive
			346	46	46	2	Female	Infraorbital area, Cheek,	No		Head/Neck (Non PM)	Favourable	Alveolar	Intermediate prognosis	N/A	N0	M0	N/A	I	FALSE		III	intermediate risk	Radiotherapy AND Chemotherapy	Yes Chemotherapy	Radiotherapy		Unknown	Not On protocol	N/A	Not available (N/A)			Biopsy Only	Biopsy Only	Post-Chemotherapy					Before 1990							12	Alive
Clement, P. M. J. etal,	2010	Belgium	347	19	19	1	Female	Left temporal and infratemporal region	Yes		Head/Neck (PM)	Unfavourable	Embryonal	Intermediate prognosis	T2	N0	M0	N/A	II	II		III	intermediate risk	Radiotherapy AND Chemotherapy	Yes Chemotherapy	Radiotherapy	Vin, Ifo, Uromitexan (mesna) and Dox: (VIA) alternating with Eptoside, Ifo, Uromitexan and Cisplatin: (VIP)	Alternate combinations	Not On protocol	Primary	Partial R (PR)	2 VIP Cycles followed by 2 VIA Cycles.	≤6 Cycles	Biopsy Only	Biopsy Only	Post-Chemotherapy	50Gy	50	≤60Gy		After 1990	Diagnosis Dt						26	Dead
			348	24	24	2	Female	Left maxillary sinus	Yes		Head/Neck (PM)	Unfavourable	Embryonal	Intermediate prognosis	T2	N1	M0	N/A	III	III		III	intermediate risk	Radiotherapy AND Chemotherapy	Yes Chemotherapy	Radiotherapy	Vin, Ifo, Uromitexan (mesna) and Dox: (VIA) alternating with Eptoside, Ifo, Uromitexan and Cisplatin: (VIP)	Alternate combinations	Not On protocol	Primary	Partial R (PR)	4 VIP Cycles followed by 4 VIA Cycles.	>6 Cycles	Biopsy Only	Biopsy Only	Post-Chemotherapy	50Gy	50	≤60Gy		After 1990	Diagnosis Dt						24	Dead
			349	41	41	2	Female	Left side of the neck	Yes		Head/Neck (Non PM)	Favourable	Embryonal	Intermediate prognosis	N/A	N1	M0	N/A	I	III		II	low risk	Surgery AND Radiotherapy	No Chemotherapy	Both			NA	None	Not applicable			Radical neck dissection	Marginal Resection	Post-Operative	60Gys	60	≤60Gy		After 1990	Diagnosis Dt						96	Alive
			350	21	21	2	Female	Left sphenoid sinus and infratemporal fossa	Yes		Head/Neck (PM)	Unfavourable	Embryonal	Intermediate prognosis	T2	N1	M0	N/A	III	III		III	intermediate risk	Radiotherapy AND Chemotherapy	Yes Chemotherapy	Radiotherapy	Vin, Ifo, Uromitexan (mesna) and Dox: (VIA) alternating with Eptoside, Ifo, Uromitexan and Cisplatin: (VIP)	Alternate combinations	Not On protocol	Primary	Partial R (PR)	2 VIP Cycles followed by 2VIA then 4 VIA	>6 Cycles	Biopsy Only	Biopsy Only	Post-Chemotherapy	56 GY	56	≤60Gy		After 1990	Diagnosis Dt						25	Dead
			351	22	22	2	Female	Left parapharyngeal region	Yes		Head/Neck (PM)	Unfavourable	Embryonal	Intermediate prognosis	T1	N0	M0	N/A	I	I		III	intermediate risk	Trimodality	Yes Chemotherapy	Both	Vin, Ifo, Uromitexan (mesna) and Dox: (VIA) alternating with Eptoside, Ifo, Uromitexan and Cisplatin: (VIP)	Alternate combinations	Not On protocol	NeoAdjuvant	Partial R (PR)	2 VIP Cycles followed by 2VIAthen 4 VIA	>6 Cycles	Complete tumor resection	Complete Resection	Post-Operative	56 GY	56	≤60Gy		After 1990	Diagnosis Dt						87	Alive
			352	36	36	2	Female	Right frontal and maxillary sinus	Yes		Head/Neck (PM)	Unfavourable	Embryonal	Intermediate prognosis	T2	N0	M0	N/A	II	II		III	intermediate risk	Trimodality	Yes Chemotherapy	Both	Vin, Ifo, Uromitexan (mesna) and Dox: (VIA) alternating with Eptoside, Ifo, Uromitexan and Cisplatin: (VIP)	Alternate combinations	Not On protocol	Adjuvant	Complete R (CR)	4 VIP Cycles followed by 4 VIA	>6 Cycles	Endoscopic partial resection	Incomplete Resection	Post-Operative	66 GY	66	>60Gy		After 1990	Diagnosis Dt						22	Alive
			353	30	30	2	Female	Right ethmoidal sinus	Yes		Head/Neck (PM)	Unfavourable	Embryonal	Intermediate prognosis	T2	N1	M0	N/A	III	III		III	intermediate risk	Radiotherapy AND Chemotherapy	Yes Chemotherapy	Radiotherapy	Vin, Ifo, Uromitexan (mesna) and Dox: (VIA)	Ifo+Anthracyclines Combinations	On protocol	Primary	Partial R (PR)	2 VIA Cycles	≤6 Cycles	Biopsy Only	Biopsy Only	Post-Chemotherapy	66 GY	66	>60Gy		After 1990	Diagnosis Dt						8	Dead
De, M. etal,	2001	UK	354	22	22	2	Female	Left parotid	Yes	4.5	Head/Neck (Non PM)	Favourable	Alveolar	Intermediate prognosis	T1	N0	M0	<=5	I	I		(I-II)	intermediate risk	Trimodality	Yes Chemotherapy	Both	Vin, Ifo, Dox (VAI)	Ifo+Anthracyclines Combinations	On protocol	Adjuvant	Not available (N/A)	VAI according to SIOP MMT 89		Superficial Parotidectomy	Complete Resection	Post-Operative	5000 cgy units using 25 fractions over a period of 37 days.	50	≤60Gy		After 1990	Completion of therapy						18	Alive
Kanegaonkar, G. etal,	1981	UK	355	27	27	2	Female	Maxillary sinus	No		Head/Neck (PM)	Unfavourable	Emb/Alv	Intermediate prognosis	T2	N1	M0	N/A	III	III		III	intermediate risk	Radiotherapy AND Chemotherapy	Yes Chemotherapy	Radiotherapy	Vin, Cyclo, DOX (VACA)	Cyclo+Anthracyclines Combinations	On protocol	Primary	Complete R (CR)	4 Courses of Vincristine 2-4 mg, Adriamycin 60 mg and Cyclophosphamide 750 mg.	≤6 Cycles	Biopsy Only	Biopsy Only	Post-Chemotherapy	*Total dose of 6,000 rads to the right orbit, maxillary antrum and ethmoid and total dose of 4,500 rads for cervical lymphnodes = Total of 10500 rads	105	>60Gy		Before 1990	Diagnosis Dt	1978-02-01			1979-01-01	1981-02-01	36	Alive
Papacharalampous, G. X.	2009	Greece	356	83	83	3	Female	Larynx (Subglottic occluding 95% of lumen)	Yes	4	Head/Neck (Non PM)	Favourable	Pleomorphic	Poor prognosis	T1	N0	M0	<=5	I	I		(I-II)	intermediate risk	Surgery alone	No Chemotherapy	Surgery			NA	None	Not applicable			Endoscopic tumour excision	Complete Resection	None					After 1990	First treatment Dt						16	Dead
Pandhi, S. etal,	1980	India	357	80	80	3	Male	left pinna	No		Head/Neck (Non PM)	Favourable	Pleomorphic	Poor prognosis	T1	N1	M0	N/A	I	III		II	intermediate risk	Surgery alone	No Chemotherapy	Surgery			NA	None	Not applicable			Excision of pinna with block dissection	Complete Resection	None					Before 1990	Completion of therapy						12	Alive
			358	45	45	2	Female	Ethmiod and maxilla	No		Head/Neck (PM)	Unfavourable	Pleomorphic	Poor prognosis	T2	N0	M0	N/A	FALSE	II		N/A	intermediate risk	Surgery AND Radiotherapy	No Chemotherapy	Both			NA	None	Not applicable			Maxillectomy	N/A	Pre-Operative	5000 rad in 5 weeks	50	≤60Gy		Before 1990	Completion of therapy						18	Alive
Osuch-Wojcikiewicz, E.	2004	Poland	359	58	58	3	Female	Nasopharynx with oropharynx extention		3	Head/Neck (PM)	Unfavourable	Embryonal	Intermediate prognosis	T1	N/A	M0	<=5	FALSE	FALSE		(I-II)	intermediate risk	Trimodality	Yes Chemotherapy	Both		Unknown	Not On protocol	Adjuvant	Not applicable			Total tumor resection	Complete Resection	Post-Operative					After 1990	Completion of therapy						48	Alive
Nilles, R. etal,	1995	Germany	360	41	41	2	Male	larynx (Supraglottic: lt aryepiglottic fold)	Yes	4	Head/Neck (Non PM)	Favourable	Pleomorphic	Poor prognosis	N/A	N/A	M0	<=5	I	FALSE		(I-II)	intermediate risk	Surgery AND Radiotherapy	No Chemotherapy	Both			NA	None	Not applicable			Partial Laryngectomy followed by laryngohyoidopexy	Complete Resection	Post-Operative	RT to tumor bed and neck				After 1990	First treatment Dt						24	Alive
Cil T. etal,	2008	Turkey	361	27	27	2	Female	Face (Destructive large lesion)	Yes		Head/Neck (PM)	Unfavourable	Alveolar	Intermediate prognosis	T2	N1	M0	>5	III	III		III	intermediate risk	Radiotherapy AND Chemotherapy	Yes Chemotherapy	Radiotherapy	Vin, Dox, Cyclo, Ifo, Eptoside (VAC-IE) regimen	Cyclo+Ifo+Anthracyclines(Dox)	Not On protocol	Primary	Partial R (PR)	> 6 Cycles of consecutive VAC-IE then Radiotherapy was added to the patient’s chemotherapy regimen		Biopsy Only	Biopsy Only	Post-Chemotherapy					After 1990	First treatment Dt						7	Alive
Linden O. etal,	2008	Sweden	362	20	20	2	Female	Retromaxillary space: infratemporal fossa, maxillary sinus and oral cavity	Yes	10	Head/Neck (PM)	Unfavourable	Embryonal	Intermediate prognosis	T2	N0	M0	>5	III	II		III	intermediate risk	Trimodality	Yes Chemotherapy	Both	Vin, Dox, Ifo (neoadjuvant only)	Ifo+Anthracyclines Combinations	On protocol	Both	Disease Progression (PD)	*Neoadjuvant: According to German CWS 2002 protocol (VAIA: 3000 mg/mifosfamide for 2 days, doxorubicin 20 mg/m twice daily for 2 days and 2 mg of vincristine on days 1 and 8" >>> Failed in 4 weeks *Radiosensitizing agents: Cisplatin, Bevacizumab Antibody, Simvastatin and gemfibrozil *Adjuvant: Vinblastine, Bevacizumab, Cyclophosphamide		Radical tumor resesction through a unicoranal, transparotid and mandibular swing approach.	Radical Surgery	Pre-Operative	53 Gy over 23 days >>> The patient received radiosensitizing therapy: Two infusions of cisplatin, one infusion of bevacizumab, simvastatin daily and another lipid lowering agent: gemfibrozil >>> This intense therapy resulted in partial response (50% decrease in tumor size from 10 to 5 cm + 50% tumor necrosis)	53	≤60Gy	Radiation-induced cystitis, Radiation and maintenance therapy induced mucositis grade IV, a fistula, impaired healing of the mandibulotomy and 2ry amnorrhea.	After 1990	First treatment Dt						30	Alive
Grebe, H. P etal,	2008	Portugal	363	40	40	2	Female	Cerebral, meninges involved	Yes	5	Head/Neck (PM)	Unfavourable	Embryonal	Intermediate prognosis	N/A	N0	M0	<=5	II	FALSE		II	low risk	Surgery alone	No Chemotherapy	Surgery			NA	None	Not applicable			Macroscopic total tumor resection	Marginal Resection	None					After 1990	First treatment Dt						15	Alive
Furdova, A etal,	2011	Slovekia	364	78	78	3	Male	Orbit (intraocular)	Yes		Orbit	Favourable	Undifferentiated/ NOS	Poor prognosis	T1	N0	M0	N/A	I	I		(I-II)	intermediate risk	Surgery alone	No Chemotherapy	Surgery			NA	None	Not applicable			Enucleation of Orbit	Complete Resection	None					After 1990	First treatment Dt						5	Dead
Wu T. etal,	2014	China	365	58	58	3	Male	Hypopharynx (Pyriform fossa)	Yes	5.5	Head/Neck (Non PM)	Favourable	Botryoides/Spindle cell	Superior prognosis	T1	N0	M0	>5	I	I		I	low risk	Surgery AND Radiotherapy	No Chemotherapy	Both			NA	None	Not applicable			Complete tumor resection with 2cm safety margins via lt lateral cervical incision	Complete Resection	Post-Operative	6,000 cGy in 200- cGy fractions delivered over 30 days	60	≤60Gy	Severe Laryngeal edema 3 months after radiotherapy	After 1990	First treatment Dt						25	Alive
Asahina et al.	2014	Japan	366	34	34	2	Male	Prostate	Yes	4	GU (B/P)	Unfavourable	Botryoides/Spindle cell	Superior prognosis	T1	N0	M0	<=5	II	I		I	low risk	Surgery AND Chemotherapy	Yes Chemotherapy	Surgery	Vin, Dox, Cyclo	Cyclo+Anthracyclines Combinations	On protocol	Adjuvant	Not applicable	3 courses of vincristine, doxorubicin, and cyclophosphamide were administered to the patient for 2 months.	≤6 Cycles	Radical transurethral prostatectomy with bilateral seminal vesiculectomy	Complete Resection	None					After 1990	Diagnosis Dt						10	Dead
Haga et al.	2005	Japan	367	29		1	Male	Paratesticular	Yes	3	GU (Non B/P)	Favourable	Embryonal	Intermediate prognosis	N/A	N1	M0	<=5	I	III		II	low risk	Surgery AND Chemotherapy	Yes Chemotherapy	Surgery	Vin, Dox, Cyclo, Act D., Eptoside	Cyclo+Anthracyclines Combinations	On protocol	Adjuvant	Not applicable	4-week cycle for 48 weeks according to IRS-III Protocol, regimen 36 (Total of 12 Cycles)	>6 Cycles	RIO (Radical Inguinal Orchiectomy) + Modified left nerve sparing RPLND	Complete Resection	None				Pancytopenia, emesis, loss of appetite, and alopecia	After 1990	First treatment Dt						24	Alive
Kumar et al.	2013	India	368	21	21	2	Female	Paratesticular			GU (Non B/P)	Favourable	Alveolar	Intermediate prognosis	N/A	N0	M0	N/A	I	FALSE		I	intermediate risk	Surgery AND Chemotherapy	Yes Chemotherapy	Surgery	Vin, Dox, Cyclo	Cyclo+Anthracyclines Combinations	On protocol	Adjuvant	Not applicable	3 times weekly for 4-6 cycles.	≤6 Cycles	RIO	Complete Resection	None					After 1990							47	Alive
			369	16		1	Male	Paratesticular			GU (Non B/P)	Favourable	Embryonal	Intermediate prognosis	N/A	N1	M0	N/A	I	III		I	low risk	Surgery AND Chemotherapy	Yes Chemotherapy	Surgery	Vin, Dox, Cyclo	Cyclo+Anthracyclines Combinations	On protocol	Adjuvant	Not applicable	3 times weekly for 4-6 cycles.	≤6 Cycles	RIO	Complete Resection	None					After 1990							45	Alive
			370	16		1	Male	Paratesticular			GU (Non B/P)	Favourable	Alveolar	Intermediate prognosis	N/A	N0	M0	N/A	I	FALSE		I	intermediate risk	Surgery AND Chemotherapy	Yes Chemotherapy	Surgery	Vin, Dox, Cyclo	Cyclo+Anthracyclines Combinations	On protocol	Adjuvant	Not applicable	3 times weekly for 4-6 cycles.	≤6 Cycles	RIO	Complete Resection	None					After 1990							23	Alive
			371	38		1	Female	Paratesticular			GU (Non B/P)	Favourable	Embryonal	Intermediate prognosis	N/A	N1	M0	N/A	I	III		II	low risk	Surgery AND Chemotherapy	Yes Chemotherapy	Surgery	Vin, Dox, Cyclo	Cyclo+Anthracyclines Combinations	On protocol	Adjuvant	Not applicable	3 times weekly for 4-6 cycles.	≤6 Cycles	RIO	Complete Resection	None					After 1990							15	Alive
Demir et al.	2004	Turkey	372	18	18	1	Male	Left Scrotum		10	GU (Non B/P)	Favourable	Pleomorphic	Poor prognosis	T2	N1	M0	>5	I	III		III	intermediate risk	Surgery AND Chemotherapy	Yes Chemotherapy	Surgery	Dox, Ifo, Mesna, Eptoside	Ifo+Anthracyclines Combinations	On protocol	Adjuvant	Complete R (CR)	8 cycles	>6 Cycles	RIO	Incomplete Resection	None					After 1990							60	Alive
Ziari et al.	2005	US, Texas	373	77	77	3	Male	Bladder	Yes		GU (B/P)	Unfavourable	Embryonal	Intermediate prognosis	N/A	N/A	M0	N/A	FALSE	FALSE		III	intermediate risk	Radiotherapy alone	No Chemotherapy	Radiotherapy			NA	None	Not applicable			Biopsy only	Biopsy Only		64 Gy External Beam Radiation	64	>60Gy		After 1990	First treatment Dt						3.5	Dead
Liu et al,	2011	China	374	23	23	2	Male	Testicular	Yes	10	GU (Non B/P)	Favourable	Embryonal	Intermediate prognosis	N/A	N1	M0	>5	I	III		III	low risk	Surgery AND Chemotherapy	Yes Chemotherapy	Surgery	VAC	Cyclo based	On protocol	Adjuvant	Complete R (CR)	4 Cycles	≤6 Cycles	RIO + fine needle aspiration biopsy (LN left in place)	Incomplete Resection	None					After 1990	First treatment Dt						51	Alive
			375	17	17	1	Male	Testicular	Yes	6	GU (Non B/P)	Favourable	Embryonal	Intermediate prognosis	N/A	N1	M0	>5	I	III		II	low risk	Surgery AND Chemotherapy	Yes Chemotherapy	Surgery	VAC	Cyclo based	On protocol	Adjuvant	Not applicable	6 Cycles	≤6 Cycles	RIO, RPLND	Complete Resection	None					After 1990	First treatment Dt						19	Alive
			376	23	23	2	Male	Testicular	Yes	5	GU (Non B/P)	Favourable	Pleomorphic	Poor prognosis	T1	N0	M0	<=5	I	I		I	intermediate risk	Surgery alone	No Chemotherapy	Surgery			NA	None	Not applicable			RIO, RPLND	Complete Resection	None					After 1990	First treatment Dt						22	Alive
			377	21	21	2	Male	Testicular	Yes	12	GU (Non B/P)	Favourable	Embryonal	Intermediate prognosis	N/A	N1	M0	>5	I	III		II	low risk	Surgery AND Chemotherapy	Yes Chemotherapy	Surgery	VAC	Cyclo based	On protocol	Adjuvant	Not applicable	3 Cycles	≤6 Cycles	RIO, RPLND	Complete Resection	None					After 1990	First treatment Dt						12	Alive
Palmer et al	1993	UK	378	25	25	2	Male	Prostate	No		GU (B/P)	Unfavourable	Embryonal	Intermediate prognosis	N/A	N0	M0	N/A	FALSE	FALSE		III	intermediate risk	Trimodality	Yes Chemotherapy	Both	Ifosfamide	Ifo based	On protocol	Adjuvant	Complete R (CR)	12 Cycles in 10 months	>6 Cycles	Radical Transurethral Resection of Prostate (TURP), extended to prostate capsule and seminal vesicles	Complete Resection	Post-Operative					Before 1990	First treatment Dt						48	Alive
Tang et al,	2013	China	379	22	22	2	Male	Paratesticular (Tunica Vaginalis)	Yes		GU (Non B/P)	Favourable	Alveolar	Intermediate prognosis	N/A	N0	M0	N/A	I	FALSE		(I-II)	intermediate risk	Surgery AND Chemotherapy	Yes Chemotherapy	Surgery	VAC	Cyclo based	On protocol	Adjuvant	Not available (N/A)			RIO	Complete Resection	None					After 1990	First treatment Dt						36	Alive
Hoekstra et al,	1980	The Netherlands	380	19	19	1	Male	Paratesticular (Spermatic cord)	No	8	GU (Non B/P)	Favourable	Embryonal	Intermediate prognosis	N/A	N0	M0	>5	I	FALSE		I	low risk	Trimodality	Yes Chemotherapy	Both	VACDo (Vin, Act D, Cyclo, Dox)	Cyclo+Anthracyclines Combinations	On protocol	Adjuvant	Not applicable	According to SIOP Protocol		Inguinal Semicastration + RPLND	Complete Resection	Post-Operative	5,200 rads	52	≤60Gy		Before 1990	First treatment Dt						36	Alive
Li et al,	2011	China	381	21	21	2	Male	Paratesticular	Yes	12	GU (Non B/P)	Favourable	Botryoides/Spindle cell	Superior prognosis	T1	N0	M0	>5	I	I		I	low risk	Surgery AND Chemotherapy	Yes Chemotherapy	Surgery	Ifosfamide, adriamycin, and dacarbazine,	Ifo based	On protocol	Adjuvant	Not applicable	5 cycles of the chemotherapy regimens consisting of ifosfamide, adriamycin, and dacarbazine, intravenously every 4 weeks for 5 months.	≤6 Cycles	Radical inguinal resection	Complete Resection	None					After 1990	Completion of therapy						5	Alive
Punekar et al,	1982	US, NY	382	32	32	2	Female	Bladder	No	7	GU (B/P)	Unfavourable	Embryonal	Intermediate prognosis	T2	N0	M0	>5	III	II		N/A	FALSE	Surgery alone	No Chemotherapy	Surgery			NA	None	Not applicable			Total cystectomy with hysterectomy and ureterosigmoid anastomosis	Complete Resection	None					Before 1990	Completion of therapy						8	Alive
Musser et al,	2014	US, NY	383	16	16	1	Male	Prostate		7	GU (B/P)	Unfavourable		FALSE	N/A	N/A	M0	>5	FALSE	FALSE	III	III	FALSE	Radiotherapy AND Chemotherapy	Yes Chemotherapy	Radiotherapy		Unknown	Not On protocol	Primary	Disease Progression (PD)			Biopsy Only	Biopsy Only	Post-Chemotherapy					N/A	First treatment Dt						24	Dead
			384	24	24	2	Male	Prostate		8	GU (B/P)	Unfavourable		FALSE	N/A	N/A	M0	>5	FALSE	FALSE	III	N/A	FALSE	Trimodality	Yes Chemotherapy	Both		Unknown	Not On protocol	N/A	Not available (N/A)			Cystoprostatectomy	N/A	N/A					N/A	First treatment Dt						17	Dead
			385	20	20	2	Male	Prostate		7	GU (B/P)	Unfavourable		FALSE	N/A	N/A	M0	>5	FALSE	FALSE	III	N/A	FALSE	Trimodality	Yes Chemotherapy	Both		Unknown	Not On protocol	N/A	Not available (N/A)			Cystoprostatectomy	N/A	N/A					N/A	First treatment Dt						12	Dead
			386	17	17	1	Male	Prostate		12.5	GU (B/P)	Unfavourable		FALSE	N/A	N/A	M0	>5	FALSE	FALSE	III	III	FALSE	Chemotherapy alone	Yes Chemotherapy			Unknown	Not On protocol	Primary	Disease Progression (PD)			Biopsy Only	Biopsy Only	None					N/A	First treatment Dt						14	Dead
			387	17	17	1	Male	Prostate		6	GU (B/P)	Unfavourable		FALSE	N/A	N/A	M0	>5	FALSE	FALSE	III	N/A	FALSE	Trimodality	Yes Chemotherapy	Both		Unknown	Not On protocol	N/A	Not available (N/A)			Cystoprostatectomy	N/A	N/A					N/A	First treatment Dt						19	Dead
			388	50	50	2	Male	Prostate		5.5	GU (B/P)	Unfavourable		FALSE	N/A	N/A	M0	>5	FALSE	FALSE	III	I	FALSE	Trimodality	Yes Chemotherapy	Both		Unknown	Not On protocol	N/A	Not available (N/A)			Cystoprostatectomy	Complete Resection	N/A					N/A	First treatment Dt						96	Alive
			389	31	31	2	Male	Prostate		15	GU (B/P)	Unfavourable		FALSE	N/A	N/A	M0	>5	FALSE	FALSE	III	I	FALSE	Trimodality	Yes Chemotherapy	Both		Unknown	Not On protocol	N/A	Not available (N/A)			Pelvic exenteration	Radical Surgery	N/A					N/A	First treatment Dt						89	Alive
Keenan et al,	1985	Ireland	390	68	68	3	Male	Prostate	No		GU (B/P)	Unfavourable	Embryonal	Intermediate prognosis	N/A	N/A	M0	N/A	FALSE	FALSE		N/A	FALSE	Trimodality	Yes Chemotherapy	Both		Unknown	Not On protocol	Adjuvant	Not available (N/A)			The tumour was resected along with the residual prostatic tissue.	N/A	Post-Operative					Before 1990	Completion of therapy						10	Dead
Khandelwal et al,	2012	India	391	50	50	2	Male	Paratesticular		3	GU (Non B/P)	Favourable	Pleomorphic	Poor prognosis	T1	N0	M0	<=5	I	I		(I-II)	intermediate risk	Surgery alone	No Chemotherapy	Surgery			NA	None	Not applicable			Local excision of the tumor, with a 2 cm margin, and a left orchidectomy.	Complete Resection	None					After 1990	First treatment Dt						6	Alive
Olney et al	1979	US, Lowa	392	17	17	1	Male	Paratesticular (Epididymis)	No	3.5	GU (Non B/P)	Favourable		FALSE	T1	N0	M0	<=5	I	I		(I-II)	FALSE	Surgery AND Chemotherapy	Yes Chemotherapy	Surgery	Vin, Act-D, Methotrexate		Not On protocol	Adjuvant	Complete R (CR)	Methotrexate, 5 mg. daily orally; actinomycin D, 0.25 mg. daily for one week; and vincristine, 0.5 mg./Kg. weekly		RIO, RPLND	Complete Resection	None					Before 1990	First treatment Dt						120	Alive
			393	17	17	1	Male	Paratesticular	No	9	GU (Non B/P)	Favourable	Emb/Alv	Intermediate prognosis	N/A	N0	M0	>5	I	FALSE		N/A	intermediate risk	Surgery alone	No Chemotherapy	Surgery			NA	None	Not applicable			RIO	N/A	None					Before 1990	First treatment Dt		1963-03-01	1963-08-01		1963-08-01	5	Dead
Hermans et al,	1998	US, Indiana	394	16	16	1	Male	Paratesticular	No		GU (Non B/P)	Favourable	Embryonal	Intermediate prognosis	N/A	N/A	M0	N/A	I	FALSE		II	low risk	Surgery AND Chemotherapy	Yes Chemotherapy	Surgery	VAC	Cyclo based	On protocol	Adjuvant	Not applicable			RIO, Nerve Sparing RPLND	Complete Resection	None												14	Alive
			395	16	16	1	Male	Paratesticular	No		GU (Non B/P)	Favourable	Embryonal	Intermediate prognosis	N/A	N0	M0	N/A	I	FALSE		I	low risk	Surgery AND Chemotherapy	Yes Chemotherapy	Surgery	Cyclo, Dox, Vin, Ifo, Etoposide	Cyclo+Ifo+Anthracyclines(Dox)	Not On protocol	Adjuvant	Not applicable			RIO, Nerve Sparing RPLND	Complete Resection	None												55	Alive
			396	16	16	1	Male	Paratesticular	No		GU (Non B/P)	Favourable	Embryonal	Intermediate prognosis	N/A	N0	M0	N/A	I	FALSE		I	low risk	Surgery AND Chemotherapy	Yes Chemotherapy	Surgery	VCDo (Vin, Cyclo, Dox)	Cyclo+Anthracyclines Combinations	On protocol	Adjuvant	Not applicable			RIO, Nerve Sparing RPLND	Complete Resection	None												63	Alive
			397	16	16	1	Male	Paratesticular	No		GU (Non B/P)	Favourable	Embryonal	Intermediate prognosis	N/A	N0	M0	N/A	I	FALSE		I	low risk	Surgery AND Chemotherapy	Yes Chemotherapy	Surgery	VCDo	Cyclo+Anthracyclines Combinations	On protocol	Adjuvant	Not applicable			RIO, Nerve Sparing RPLND	Complete Resection	None												104	Alive
			398	17	17	1	Male	Paratesticular	No		GU (Non B/P)	Favourable	Pleomorphic	Poor prognosis	N/A	N0	M0	N/A	I	FALSE		I	intermediate risk	Surgery AND Chemotherapy	Yes Chemotherapy	Surgery	VCDo	Cyclo+Anthracyclines Combinations	On protocol	Adjuvant	Not applicable			RIO, Nerve Sparing RPLND	Complete Resection	None												79	Alive
			399	17	17	1	Male	Paratesticular	No		GU (Non B/P)	Favourable	Alveolar	Intermediate prognosis	N/A	N/A	M0	N/A	I	FALSE		II	intermediate risk	Surgery AND Chemotherapy	Yes Chemotherapy	Surgery	VCDo	Cyclo+Anthracyclines Combinations	On protocol	Adjuvant	Not applicable			RIO, Nerve Sparing RPLND	Complete Resection	None												61	Alive
			400	17	17	1	Male	Paratesticular	No		GU (Non B/P)	Favourable	Embryonal	Intermediate prognosis	N/A	N0	M0	N/A	I	FALSE		I	low risk	Surgery AND Chemotherapy	Yes Chemotherapy	Surgery	VCDo	Cyclo+Anthracyclines Combinations	On protocol	Adjuvant	Not applicable			RIO, Non-Nerve Sparing RPLND	Complete Resection	None												61	Alive
			401	18	18	1	Male	Paratesticular	No		GU (Non B/P)	Favourable	Embryonal	Intermediate prognosis	N/A	N/A	M0	N/A	I	FALSE		II	low risk	Trimodality	Yes Chemotherapy	Both	Cyclo, Dox, Vin, Ifo, Etoposide	Cyclo+Ifo+Anthracyclines(Dox)	Not On protocol	Adjuvant	Not applicable			RIO, Nerve Sparing RPLND, S.F inguinal LN Dissection, Hemiscrotectomy,	Complete Resection	Post-Operative												71	Alive
			402	18	18	1	Male	Paratesticular	No		GU (Non B/P)	Favourable	Embryonal	Intermediate prognosis	N/A	N/A	M0	N/A	I	FALSE		II	low risk	Surgery AND Chemotherapy	Yes Chemotherapy	Surgery	VCDo	Cyclo+Anthracyclines Combinations	On protocol	Adjuvant	Not applicable			RIO, Nerve Sparing RPLND	Complete Resection	None												91	Alive
			403	18	18	1	Male	Paratesticular	No		GU (Non B/P)	Favourable	Embryonal	Intermediate prognosis	N/A	N/A	M0	N/A	I	FALSE		II	low risk	Surgery AND Chemotherapy	Yes Chemotherapy	Surgery	VCDo	Cyclo+Anthracyclines Combinations	On protocol	Adjuvant	Not applicable			RIO, Nerve Sparing RPLND	Complete Resection	None												74	Alive
			404	18	18	1	Male	Paratesticular	No		GU (Non B/P)	Favourable	Embryonal	Intermediate prognosis	N/A	N/A	M0	N/A	I	FALSE		II	low risk	Surgery AND Chemotherapy	Yes Chemotherapy	Surgery	VCDo	Cyclo+Anthracyclines Combinations	On protocol	Adjuvant	Not applicable			RIO, Non-Nerve Sparing RPLND	Complete Resection	None												137	Alive
			405	20	20	2	Male	Paratesticular	No		GU (Non B/P)	Favourable	Embryonal	Intermediate prognosis	N/A	N/A	M0	N/A	I	FALSE		II	low risk	Surgery AND Chemotherapy	Yes Chemotherapy	Surgery	VCDo	Cyclo+Anthracyclines Combinations	On protocol	Adjuvant	Not applicable			RIO, Non-Nerve Sparing RPLND	Complete Resection	None												13	Dead
			406	21	21	2	Male	Paratesticular	No		GU (Non B/P)	Favourable	Embryonal	Intermediate prognosis	N/A	N0	M0	N/A	I	FALSE		I	low risk	Surgery AND Chemotherapy	Yes Chemotherapy	Surgery	VCDo	Cyclo+Anthracyclines Combinations	On protocol	Adjuvant	Not applicable			RIO, Nerve Sparing RPLND	Complete Resection	None												48	Alive
			407	21	21	2	Male	Paratesticular	No		GU (Non B/P)	Favourable	Embryonal	Intermediate prognosis	N/A	N0	M0	N/A	I	FALSE		I	low risk	Surgery AND Chemotherapy	Yes Chemotherapy	Surgery	VCDo	Cyclo+Anthracyclines Combinations	On protocol	Adjuvant	Not applicable			RIO, Non-Nerve Sparing RPLND	Complete Resection	None												211	Alive
			408	22	22	2	Male	Paratesticular	No		GU (Non B/P)	Favourable	Embryonal	Intermediate prognosis	N/A	N/A	M0	N/A	I	FALSE		II	low risk	Surgery AND Chemotherapy	Yes Chemotherapy	Surgery	Cyclo, Dox, Vin, Ifo, Etoposide	Cyclo+Ifo+Anthracyclines(Dox)	Not On protocol	Adjuvant	Not applicable			RIO, Nerve Sparing RPLND	Complete Resection	None												6	Alive
			409	22	22	2	Male	Paratesticular	No		GU (Non B/P)	Favourable	Embryonal	Intermediate prognosis	N/A	N0	M0	N/A	I	FALSE		I	low risk	Surgery AND Chemotherapy	Yes Chemotherapy	Surgery	VCDo	Cyclo+Anthracyclines Combinations	On protocol	Adjuvant	Not applicable			RIO, Nerve Sparing RPLND	Complete Resection	None												48	Alive
			410	52	52	3	Male	Paratesticular	No		GU (Non B/P)	Favourable	Pleomorphic	Poor prognosis	N/A	N0	M0	N/A	I	FALSE		I	intermediate risk	Surgery AND Chemotherapy	Yes Chemotherapy	Surgery	VCDo	Cyclo+Anthracyclines Combinations	On protocol	Adjuvant	Not applicable			RIO, Non-Nerve Sparing RPLND	Complete Resection	None												102	Dead
Hamilton et al,	1989	UK	411	18	18	1	Male	Paratesticular	No		GU (Non B/P)	Favourable	Embryonal	Intermediate prognosis	T1	N0	M0	N/A	I	I		I	low risk	Surgery alone	No Chemotherapy	Surgery			NA	None	Not applicable			RIO and high ligation of the cord	Complete Resection	None					Before 1990	Diagnosis Dt						21.6	Alive
			412	17	17	1	Male	Paratesticular	No		GU (Non B/P)	Favourable	Embryonal	Intermediate prognosis	T1	N0	M0	N/A	I	I		I	low risk	Trimodality	Yes Chemotherapy	Both	VAC	Cyclo based	On protocol	Adjuvant	Not applicable	6 cycles of q3 Vincristine (1.5 mg/m2 max. 2 mg) Cyclophosphamide (300 mg/m2) Actinomycin D (0.6 1 mg/m2)	≤6 Cycles	RIO and high ligation of the cord	Complete Resection	Post-Operative	40 Gy	40	≤60Gy		Before 1990	Diagnosis Dt						14.4	Alive
			413	19	19	1	Male	Paratesticular	No		GU (Non B/P)	Favourable	Embryonal	Intermediate prognosis	T1	N0	M0	N/A	I	I		I	low risk	Trimodality	Yes Chemotherapy	Both	Vin, Dox, Cyclo	Cyclo+Anthracyclines Combinations	On protocol	Adjuvant	Not applicable	6 cycles of q3 Vincristine (1.5 mg/m2 max. 2 mg) Adriamycin (35 50 mg/m2) and Cyclophosphamide (300 600 mg/m2)	≤6 Cycles	RIO and high ligation of the cord	Complete Resection	Post-Operative	40 Gy	40	≤60Gy		Before 1990	Diagnosis Dt						14.4	Alive
			414	42	42	2	Male	Paratesticular	No		GU (Non B/P)	Favourable	Embryonal	Intermediate prognosis	T1	N0	M0	N/A	I	I		I	low risk	Surgery alone	No Chemotherapy	Surgery			NA	None	Not applicable			RIO and high ligation of the cord	Complete Resection	None					Before 1990	Diagnosis Dt						54	Alive
Mackenz et al,	1968	US, NY	415	75	75	3	Female	Bladder	No		GU (B/P)	Unfavourable	Pleomorphic	Poor prognosis	N/A	N/A	M0	N/A	FALSE	FALSE		III	intermediate risk	Radiotherapy alone	No Chemotherapy	Radiotherapy			NA	None	Not applicable			Biopsy Only	Biopsy Only						Before 1990	First treatment Dt						2	Dead
			416	62	62	3	Male	Bladder	No		GU (B/P)	Unfavourable	Pleomorphic	Poor prognosis	N/A	N/A	M0	N/A	FALSE	FALSE		N/A	intermediate risk	Surgery alone	No Chemotherapy	Surgery			NA	None	Not applicable			Radical cystectomy	N/A	None					Before 1990	First treatment Dt						11	Dead
			417	55	55	3	Male	Bladder	No		GU (B/P)	Unfavourable	Embryonal	Intermediate prognosis	N/A	N/A	M0	N/A	FALSE	FALSE		N/A	FALSE	Surgery alone	No Chemotherapy	Surgery			NA	None	Not applicable			Radical cystectomy	N/A	None					Before 1990	First treatment Dt						11	Dead
			418	59	59	3	Male	Bladder and Prostate	No		GU (B/P)	Unfavourable	Pleomorphic	Poor prognosis	N/A	N/A	M0	N/A	FALSE	FALSE		III	intermediate risk	Radiotherapy AND Chemotherapy	Yes Chemotherapy	Radiotherapy	Actinomycin D	Others	Not On protocol	Primary	Complete R (CR)			Biopsy Only + colostomy and ileal conduit	Biopsy Only	Post-Chemotherapy	5000 rads tumor dose via C60	50	≤60Gy		Before 1990	First treatment Dt							Alive
			419	53	53	3	Female	Bladder	No		GU (B/P)	Unfavourable	Pleomorphic	Poor prognosis	N/A	N/A	M0	N/A	FALSE	FALSE		N/A	intermediate risk	Surgery alone	No Chemotherapy	Surgery			NA	None	Not applicable			Radical cystectomy	N/A	None					Before 1990	First treatment Dt						8	Dead
Kaneti et al,	1980	Israel	420	77	77	3	Male	Paratesticular	No	12	GU (Non B/P)	Favourable	Pleomorphic	Poor prognosis	N/A	N0	M0	>5	I	FALSE		N/A	intermediate risk	Surgery alone	No Chemotherapy	Surgery			NA	None	Not applicable			Local Excision of the tumor mass through scrotal incision	N/A	None					Before 1990	First treatment Dt						18	Dead
Rosas-Uribe et al,	1970	US, Texas	421	18	18	1	Male	Paratesticular (Scrotum, superficial testicular invasion)	No		GU (Non B/P)	Favourable	Embryonal	Intermediate prognosis	T1	N1	M0	N/A	I	III		N/A	low risk	Surgery alone	No Chemotherapy	Surgery			NA	None	Not applicable			Orchiectomy(NOS), RPLND, Left nephrectomy	N/A	None					Before 1990	First treatment Dt						13	Dead
			422	16	16	1	Male	Paratesticular (Scrotum)	No		GU (Non B/P)	Favourable	Embryonal	Intermediate prognosis	N/A	N0	M0	N/A	I	FALSE		N/A	low risk	Surgery alone	No Chemotherapy	Surgery			NA	None	Not applicable			Orchiectomy(NOS)	N/A	None					Before 1990	First treatment Dt						6	Dead
			423	18	18	1	Male	Paratesticular (Scrotum)	No		GU (Non B/P)	Favourable	Embryonal	Intermediate prognosis	T1	N0	M0	N/A	I	I		(I-II)	low risk	Surgery alone	No Chemotherapy	Surgery			NA	None	Not applicable			Local Excision, Ipsilateral Orchiectomy	Complete Resection	None					Before 1990	First treatment Dt		1965-05-01		1967-02-01		48	Alive
Navarro et al,	2013	Spain	424	16	16	1	Male	Paratesticular (Epididymis)	Yes		GU (Non B/P)	Favourable	Botryoides/Spindle cell	Superior prognosis	T1	N0	M0	<=5	I	I		I	low risk	Surgery alone	No Chemotherapy	Surgery			NA	None	Not applicable			RIO	Complete Resection	None					After 1990	First treatment Dt						13	Dead
Waring et al,	1992	Australia	425	46	46	2	Male	Prostate	Yes		GU (B/P)	Unfavourable	Embryonal	Intermediate prognosis	N/A	N0	M0	N/A	FALSE	FALSE		III	intermediate risk	Radiotherapy AND Chemotherapy	Yes Chemotherapy	Radiotherapy	Doxorubicin	Anthracyclines(Dox) based	Not On protocol	Primary	Partial R (PR)	Total course of Dox was given to a maximal dose over 8 weeks		Biopsy Only	Biopsy Only	Post-Chemotherapy	6500 cGy	65	>60Gy		Before 1990	Diagnosis Dt	1984-06-01		1985-07-01		1985-07-01	13	Dead
Nseyo et al,	1986	US, NY	426	71	71	3	Male	Prostate	No		GU (B/P)	Unfavourable		FALSE	T2	N0	M0	N/A	FALSE	II		III	FALSE	Radiotherapy AND Chemotherapy	Yes Chemotherapy	Radiotherapy	Actinomycin D	Others	Not On protocol	Primary	Disease Progression (PD)	Actinomycin D		Cystostomy, Biopsy	Biopsy Only	Post-Chemotherapy	5500 XRT	55	≤60Gy		Before 1990	Diagnosis Dt						3	Dead
			427	17	17	1	Male	Prostate	No		GU (B/P)	Unfavourable		FALSE	T2	N1	M0	N/A	III	III		III	FALSE	Trimodality	Yes Chemotherapy	Both	Vin, Act-D, Dox, Cis-platinum	Anthracyclines(Dox) based	Not On protocol	Adjuvant	Not available (N/A)			Cystoprostectomy, ileal loop, perineal biopsy	Incomplete Resection	Pre-Operative	4800 XRT	48	≤60Gy	Post operative complications: wound infection, pneumonia. Died from carcinomatosis	Before 1990	Diagnosis Dt						13	Dead
			428	61	61	3	Female	Vagina	No		GU (Non B/P)	Favourable		FALSE	N/A	N0	M0	N/A	I	FALSE		(I-II)	FALSE	Surgery AND Chemotherapy	Yes Chemotherapy	Surgery	Actinomycin D	Others	Not On protocol	Adjuvant	Not applicable			Local Excision	Complete Resection	None					Before 1990	Diagnosis Dt						10	Dead
			429	41	41	2	Female	Vagina and Bladder	No		GU (Non B/P)	Favourable		FALSE	T2	N1	M0	N/A	I	III		III	FALSE	Trimodality	Yes Chemotherapy	Both	VAC, Mitotane, Dacarbazine, nitrosourea (CCNU)		Not On protocol	Primary	Disease Progression (PD)	VAC x 9 Months	>6 Cycles	Exploratory Laparotomy, Biopsy	Incomplete Resection	N/A	5000 XRT	50	≤60Gy		Before 1990	Diagnosis Dt						84	Dead
			430	68	68	3	Male	Prostate	No		GU (B/P)	Unfavourable		FALSE	N/A	N/A	M0	N/A	FALSE	FALSE		N/A	FALSE	Radiotherapy AND Chemotherapy	Yes Chemotherapy	Radiotherapy	VAC, Dacarbazine	Cyclo based	On protocol	Primary	Disease Progression (PD)			Incidental finding in open prostatectomy specimen	Incomplete Resection	Post-Chemotherapy	5000 XRT	50	≤60Gy		Before 1990	Diagnosis Dt						14	Dead
			431	53	53	3	Female	Vagina	No		GU (Non B/P)	Favourable		FALSE	N/A	N0	M0	N/A	I	FALSE		(I-II)	FALSE	Surgery AND Chemotherapy	Yes Chemotherapy	Surgery	Vin, Act-D, Cis-platinum, Dacarbazine	Others	Not On protocol	Adjuvant	Not applicable	6 mons of Vin, Act-D, Cis then DTIC continuing	>6 Cycles	Radical Hysterectomy, Partial Vaginectomy	Radical Surgery	None					Before 1990	Diagnosis Dt						36	Alive
			432	26	26	2	Male	Prostate	No		GU (B/P)	Unfavourable		FALSE	T2	N1	M0	N/A	III	III		III	FALSE	Radiotherapy alone	No Chemotherapy	Radiotherapy			NA	None	Not applicable			Cystoscopy, needle biopsy	Biopsy Only		5000 XRT to prostate and pelvis	50	≤60Gy		Before 1990	Diagnosis Dt						13	Dead
Kerr et al,	1989	Scotland	433	83	83	3	Male	Bladder	Yes	6	GU (B/P)	Unfavourable	Embryonal	Intermediate prognosis	T1	N0	M0	>5	III	I		III	intermediate risk	Radiotherapy alone	No Chemotherapy	Radiotherapy			NA	None	Not applicable			Cystoscopy, needle biopsy	Biopsy Only						Before 1990	First treatment Dt						8	Dead
Yasui et al,	1999	Japan	434	73	73	3	Male	Bladder	Yes	10	GU (B/P)	Unfavourable	Embryonal	Intermediate prognosis	T1	N0	M0	>5	III	I		I	low risk	Surgery AND Chemotherapy	Yes Chemotherapy	Surgery	VAC	Cyclo based	On protocol	Adjuvant	Not applicable	VAC according to IRSG, stopped after only 1 course	≤6 Cycles	Total cystectomy and bilateral pelvic lymph node dissection with ileal conduit urinary diversion	Radical Surgery	None				Severe side effects such as marrow suppression >> chemotherapy stopped after only 1 course	After 1990	First treatment Dt						24	Alive
Zamolo et al,	2005	Croatia	435	20	20	2	Male	Paratesticular (Spermatic cord)		3	GU (Non B/P)	Favourable	Alveolar	Intermediate prognosis	T1	N0	M0	<=5	I	I		I	intermediate risk	Surgery AND Chemotherapy	Yes Chemotherapy	Surgery	Vin, Act-D	Others	On protocol	Adjuvant	Not applicable			Local Excision followed by RIO	Complete Resection	None					After 1990							24	Alive
Gruschow et al,	2007	Germany	436	16	16	1	Male	Paratesticular (Spermatic cord)	Yes		GU (Non B/P)	Favourable	Embryonal	Intermediate prognosis	T2	N0	M0	N/A	I	II		II	low risk	Trimodality	Yes Chemotherapy	Both	IVA	Ifo based	On protocol	Adjuvant	Not applicable	Ifosfamide, vincristine, and actinomycin D according to CWS 2002 protocol (IVA)		RIO with dissection of the associated lymph nodes	Complete Resection	Post-Operative	44 Gy	44	≤60Gy	Chemotherapy-induced polyneuropathy in the lower limbs	After 1990	First treatment Dt	2003-04-01	2003-04-01			2006-06-01	38	Alive
Zaslau et al,	2005	US, Virginia	437	18	18	1	Male	Paratesticular	Yes	6	GU (Non B/P)	Favourable	Embryonal	Intermediate prognosis	T2	N1	M0	>5	I	III		II	low risk	Trimodality	Yes Chemotherapy	Both	VAC	Cyclo based	On protocol	Adjuvant	Not applicable	37 weeks of chemotherapy with vincristine (41.5 mg), actinomycin D (34.8 mg), and cyclophosphamide (4780 mg)		RIO, Right hemiscrotectomy, Nerve sparing RPLND and wide excision of the subcutaneous tissue over the cord.	Complete Resection	Post-Operative					After 1990	Completion of therapy						6	Alive
Stewart et al,	1991	Ireland	438	78	78	3	Male	Paratesticular	Yes	14	GU (Non B/P)	Favourable	Pleomorphic	Poor prognosis	T1	N0	M0	>5	I	I		I	intermediate risk	Surgery alone	No Chemotherapy	Surgery			NA	None	Not applicable			RIO	Complete Resection	None					Before 1990	Diagnosis Dt						42	Alive
			439	18	18	1	Male	Paratesticular	Yes	6	GU (Non B/P)	Favourable	Embryonal	Intermediate prognosis	T1	N0	M0	>5	I	I		I	low risk	Surgery AND Chemotherapy	Yes Chemotherapy	Surgery	Cyclo, Dox, Vin, Act.D	Cyclo+Anthracyclines Combinations	On protocol	Adjuvant	Not applicable	12 Courses	>6 Cycles	RIO	Complete Resection	None					Before 1990	Diagnosis Dt						24	Alive
			440	20	20	2	Male	Tunica Vaginalis with vascular invasion of the proximal part	No	6	GU (Non B/P)	Favourable	Embryonal	Intermediate prognosis	T2	N0	M0	>5	I	II		N/A	low risk	Surgery alone	No Chemotherapy	Surgery				None	Not applicable			RIO	Incomplete Resection	Post-Operative					Before 1990	Diagnosis Dt						5	Dead
Al-Meshaan et al,	2008	Kuwait	441	77	77	3	Male	Bladder	Yes	10	GU (B/P)	Unfavourable	Embryonal	Intermediate prognosis	N/A	N0	M0	>5	III	FALSE		III	intermediate risk	Surgery alone	No Chemotherapy	Surgery			NA	None	Not applicable			Transurethral resection of bladder tumor	Incomplete Resection	None					After 1990	First treatment Dt						8	Dead
Prabhu et al,	2013	India	442	65	65	3	Male	Paratesticular	No	5	GU (Non B/P)	Favourable		FALSE	T1	N0	M0	<=5	I	I		III	FALSE	Surgery alone	No Chemotherapy	Surgery			NA	None	Not applicable			RIO	Incomplete Resection	None					After 1990	Completion of therapy						36	Alive
Nabi et al,	2003	India	443	56	56	3	Male	Prostate			GU (B/P)	Unfavourable	Embryonal	Intermediate prognosis	T2	N/A	M0	N/A	FALSE	FALSE		III	intermediate risk	Radiotherapy AND Chemotherapy	Yes Chemotherapy	Radiotherapy	Doxorubicin	Anthracyclines(Dox) based	Not On protocol	Primary	Disease Progression (PD)			Transrectal biopsy	Biopsy Only	Post-Chemotherapy	6500 rads (Radical dose of Radiotherapy)	65	>60Gy		After 1990	First treatment Dt						5	Dead
			444	47	47	2	Male	Prostate			GU (B/P)	Unfavourable	Embryonal	Intermediate prognosis	T2	N/A	M0	N/A	FALSE	FALSE		III	intermediate risk	Radiotherapy AND Chemotherapy	Yes Chemotherapy	Radiotherapy	Doxorubicin	Anthracyclines(Dox) based	Not On protocol	Primary	Disease Progression (PD)			Transurethral resection	Biopsy Only	Post-Chemotherapy	65 rads	65	>60Gy		After 1990	First treatment Dt						4	Dead
Arlen et al.	1969	US, New York	445	16	16	1	Male	Paratesticular (spermatic cord)	No	17	GU (Non B/P)	Favourable	Embryonal	Intermediate prognosis	T2	N0	M0	>5	I	II		III	low risk	Surgery AND Radiotherapy	No Chemotherapy	Both				None	Not applicable			RIO, RPLND	Incomplete Resection	Pre-Operative	4000 r to retroperitoneum	40	≤60Gy		Before 1990	First treatment Dt						15	Dead
			446	20	20	2	Male	Paratesticular (Spermatic cord)	No		GU (Non B/P)	Favourable	Embryonal	Intermediate prognosis	N/A	N1	M0	N/A	I	III		II	low risk	Surgery AND Chemotherapy	Yes Chemotherapy	Surgery	Actinomycin D	Others	Not On protocol	Adjuvant	Not applicable			RIO, RPLND	Complete Resection	None					Before 1990	First treatment Dt						7	Dead
Bisceglia et al.	2011	Italy	447	49	49	2	Male	Prostate	Yes	9	GU (B/P)	Unfavourable	Embryonal	Intermediate prognosis	T2	N0	M0	>5	III	II		III	intermediate risk	Surgery AND Chemotherapy	Yes Chemotherapy	Surgery	Vin, Dox, Cyclo	Cyclo+Anthracyclines Combinations	On protocol	NeoAdjuvant	Partial R (PR)	Several courses of neoadjuvant VAC-chemotherapy (vincristine,adriamycin, and cyclophosphomide)		Radical cystoprostatectomy, Bilateral seminal vesiculectomy, Pelvic lymphadenectomy and urinary diversion with ileal conduit	Radical Surgery	None					After 1990	Diagnosis Dt						12	Dead
Bouchikhi et al.	2013	Maroc	448	18	18	1	Male	Para-testicular	Yes	10	GU (Non B/P)	Favourable	Embryonal	Intermediate prognosis	T2	N0	M0	>5	I	II		(I-II)	low risk	Surgery AND Chemotherapy	Yes Chemotherapy		VAC	Cyclo based	On protocol	Adjuvant	Not applicable	Three chemotherapy sessions of vincristine 1.5 mg/ m2, actinomycin C 1.5mg/m2 and cyclophosphamide 500 mg/m2 were performed. Each chemotherapy session was conducted over five days, with a cycle of 21 days		RIO	Complete Resection	None					After 1990	Completion of therapy						2	Alive
Erbay et al.	2004	Turkey	449	20	20	2	Male	Intratesticular	Yes	6	GU (Non B/P)	Favourable	Embryonal	Intermediate prognosis	T1	N0	M0	>5	I	I		I	low risk	Surgery AND Chemotherapy	Yes Chemotherapy	Surgery	Vin, Act-D	Others	On protocol	Adjuvant	Not applicable	Vincristine and Actinomycin D for 54 weeks		RIO	Complete Resection	None					After 1990	Completion of therapy						24	Alive
Rao et al.	1994	India, Bangalore	450	28	28	2	Male	Para-testicular	No		GU (Non B/P)	Favourable	Botryoides/Spindle cell	Superior prognosis	N/A	N/A	M0	N/A	I	FALSE		III	low risk	Surgery AND Chemotherapy	Yes Chemotherapy	Surgery	Vin, Dox, Cyclo	Cyclo+Anthracyclines Combinations	On protocol	Adjuvant	Complete R (CR)	VAdC (V weekly, Ad 3 weekly). Maintenance-VAdC for 1 1/2 yrs once every 3 weeks	>6 Cycles	RIO	Incomplete Resection	None					Before 1990							84	Alive
Sexton et al,	2001	US, MD anderson	451	47	47	2	Male	Prostate	Yes	7	GU (B/P)	Unfavourable		FALSE	N/A	N0	M0	>5	III	FALSE	III	III	FALSE	Trimodality	Yes Chemotherapy	Both	VCDo	Cyclo+Anthracyclines Combinations	On protocol	NeoAdjuvant	Stable Disease (SD)			Cystoprostatectomy, Indiana continent catheterizable diversion	Radical Surgery	Pre-Operative	50 Gy external beam radiotherapy	50	≤60Gy			Diagnosis Dt						10	Alive
			452	27	27	2	Male	Prostate	Yes	14	GU (B/P)	Unfavourable		FALSE	N/A	N0	M0	>5	III	FALSE	III	III	FALSE	Surgery AND Chemotherapy	Yes Chemotherapy	Surgery	VCDo + dacarbazine	Cyclo+Anthracyclines Combinations	On protocol	NeoAdjuvant	Stable Disease (SD)			Total pelvic exenteration, ileal loop urinary diversion	Radical Surgery	None						Diagnosis Dt						9	Dead
Dikranian etal,	1977	US, Ohio	453	18	18	1	Male	Paratesticular (Spermatic cord)	No	12	GU (Non B/P)	Favourable	Embryonal	Intermediate prognosis	T1	N1	M0	>5	I	III		I	low risk	Surgery AND Chemotherapy	Yes Chemotherapy	Surgery	VA + Methotrexate	Others	Not On protocol	Adjuvant	Not applicable	Monthly treatments of actinomycin D (Cosmegen) 0.5 mg. intravenously daily for five days associated with vincristine sulfate (Oncovin) 1 mg. on days 1 and 5 of the regimen. He is also taking a maintenance dose of 5 mg. of oral methotrexate daily.		RIO, Bilateral RPLND	Complete Resection	None					Before 1990	First treatment Dt						24	Alive
Sago etal,	1982	US, Texas	454	20	20	2	Male	Paratesticular (Spermatic cord)	No	5	GU (Non B/P)	Favourable	Embryonal	Intermediate prognosis	T1	N0	M0	<=5	I	I		I	low risk	Surgery AND Chemotherapy	Yes Chemotherapy	Surgery	VAC	Cyclo based	On protocol	Adjuvant	Not applicable	VAC weekly for 13 weeks	>6 Cycles	RIO, RPLND	Complete Resection	None					Before 1990	First treatment Dt						108	Alive
			455	18	18	1	Male	Paratesticular (Spermatic cord)	No	5	GU (Non B/P)	Favourable	Embryonal	Intermediate prognosis	T1	N/A	M0	<=5	I	FALSE		I	low risk	Trimodality	Yes Chemotherapy	Both	VAC	Cyclo based	On protocol	Adjuvant	Not applicable	2 year course of VAC	>6 Cycles	RIO	Complete Resection	Post-Operative	5000 rads of EBRT over 4 week period	50	≤60Gy		Before 1990	First treatment Dt						84	Alive
			456	21	21	2	Male	Paratesticular (Spermatic cord)	No	3	GU (Non B/P)	Favourable	Embryonal	Intermediate prognosis	T1	N0	M0	<=5	I	I		I	low risk	Trimodality	Yes Chemotherapy	Both	VAC	Cyclo based	On protocol	Adjuvant	Not applicable	2 year course of VAC	>6 Cycles	RIO, RPLND	Complete Resection	Post-Operative	5000 rads of EBRT over 4 week period	50	≤60Gy		Before 1990	First treatment Dt						84	Alive
			457	17	17	1	Male	Paratesticular (Spermatic cord)	No		GU (Non B/P)	Favourable	Embryonal	Intermediate prognosis	T1	N0	M0	N/A	I	I		I	low risk	Surgery AND Chemotherapy	Yes Chemotherapy	Surgery	VAC	Cyclo based	On protocol	Adjuvant	Not applicable	2 year course of VAC	>6 Cycles	RIO, RPLND, Rt hemiscrotectomy	Complete Resection	None					Before 1990	First treatment Dt						18	Alive
Peterson etal,	1974	US, North Carolina	458	47	47	2	Male	Prostate	No		GU (B/P)	Unfavourable		FALSE	N/A	N0	M0	N/A	FALSE	FALSE		III	intermediate risk	Trimodality	Yes Chemotherapy	Both	Actinomycin D	Others	Not On protocol	Adjuvant	Disease Progression (PD)	5 days of Act-D	≤6 Cycles	Prostatic enucleation	Incomplete Resection	Post-Operative	1800 rads	18	≤60Gy		Before 1990	First treatment Dt						3
Dalfior et al,	2008	Italy	459	43	43	2	Female	Upper pole of the kidney	Yes	15	Others	Unfavourable	Pleomorphic	Poor prognosis	T2	N0	M0	>5	III	II		N/A	intermediate risk	Surgery AND Radiotherapy	No Chemotherapy	Both			NA	None	Not applicable			Radical kidney resection	N/A	Post-Operative					After 1990	First treatment Dt						6	Dead
Tsai et al,	2006	Taiwan	460	77	77	3	Female	Renal Pelvis	Yes	2	Others	Unfavourable	Pleomorphic	Poor prognosis	T1	N0	M0	<=5	II	I		I	intermediate risk	Surgery alone	No Chemotherapy	Surgery			NA	None	Not applicable			Radical nephrectomy	Complete Resection	None					After 1990	First treatment Dt						5	Alive
Kaabneh et al,	2014	Jordan	461	22	22	2	Female	Renal Pelvis	Yes	4	Others	Unfavourable	Botryoides/Spindle cell	Superior prognosis	T1	N0	M0	<=5	II	I		(I-II)	intermediate risk	Surgery alone	No Chemotherapy	Surgery			NA	None	Not applicable			Nephureterectomy with transurethral ureter stripping andureter ostium resection	Complete Resection	None					After 1990	First treatment Dt						6	Alive
Meir et al,	2005	Israel	462	39	39	2	Female	Upper pole of the kidney	Yes	13	Others	Unfavourable	Pleomorphic	Poor prognosis	T1	N0	M0	>5	III	I		I	intermediate risk	Surgery alone	No Chemotherapy	Surgery			NA	None	Not applicable			Open radical nephrectomy	Complete Resection	None					After 1990	Diagnosis Dt						18	Alive
Fang et al,	2014	China	463	26	26	2	Female	Upper pole of the kidney	Yes	6	Others	Unfavourable	Embryonal	Intermediate prognosis	T1	N0	M0	>5	III	I		(I-II)	intermediate risk	Trimodality	Yes Chemotherapy	Both	VAC	Cyclo based	On protocol	Adjuvant	Not applicable			Radical nephrectomy	Complete Resection	Post-Operative					After 1990	Diagnosis Dt						4	Alive
Grignon etal	1988	Canada	464	70	70	3	Female	Kidney	Yes	18	Others	Unfavourable	Pleomorphic	Poor prognosis	T2	N/A	M0	>5	FALSE	FALSE		II	intermediate risk	Surgery alone	No Chemotherapy	Surgery			NA	None	Not applicable			Radical nephrectomy	Marginal Resection	None					Before 1990	First treatment Dt						14	Dead
Cronin et al,	2000	USA	465	81	81	3	Female	Thigh	Yes	12	Extremites	Unfavourable	Embryonal	Intermediate prognosis	T1	N0	M0	>5	III	I		(I-II)	intermediate risk	Surgery alone	No Chemotherapy	Surgery			NA	None	Not applicable			Resection	Complete Resection						After 1990	Completion of therapy						36	Alive
McClemont et al,	1976	UK	466	60	60	3	Female	Thigh	No	6	Extremites	Unfavourable	Pleomorphic	Poor prognosis	T1	N0	M0	>5	III	I		(I-II)	intermediate risk	Surgery alone	No Chemotherapy	Surgery			NA	None	Not applicable			Resection	Complete Resection	None					Before 1990	Completion of therapy						30	Alive
Aassab, R.	2012	Morocco	467	25	25	2	Male	Liver	Yes	13.6	Others	Unfavourable	Botryoides/Spindle cell	Superior prognosis	T2	N0	M0	>5	III	II		III	intermediate risk	Chemotherapy alone	Yes Chemotherapy		Dox/ifosfamide/Vincristine	Ifo+Anthracyclines Combinations	On protocol	Primary	Disease Progression (PD)	Doxorubicin at 50 mg/m2 (given on day 1 of a 21-day cycle), ifosfamide 2,5 g/m2 1-3 (given on day 1, 2 and 3 of a 21-day cycle), and vincristine 1,4 mg/m2 j1, 8 (given on day 1 and 8 of a 21-day cycle)		Biopsy Only	Biopsy Only	None					After 1990	First treatment Dt						3	Dead
Attili, V. S. etal,	2007	Bangalore, India	468	40	40	2	Female	Right Breast	Yes	4	Others	Unfavourable	Embryonal	Intermediate prognosis	T1	N0	M0	<=5	II	I		(I-II)	intermediate risk	Surgery AND Chemotherapy	Yes Chemotherapy	Surgery	VAC	Cyclo based	On protocol	Adjuvant	Not applicable	According to IRS III protocol		Modified radical mastectomy.	Radical Surgery	None					After 1990	Completion of therapy						12	Alive
Batoroev, Yuri K	2006	Russia	469	55	55	3	Female	lower half of the esophagus	Yes	10	Others	Unfavourable	Pleomorphic	Poor prognosis	T2	N0	M0	>5	III	II		(I-II)	intermediate risk	Trimodality	Yes Chemotherapy	Both		Unknown	Not On protocol	Adjuvant	Not applicable			Distal esophagectomy with stomach pull-up	Complete Resection	Post-Operative					After 1990	First treatment Dt						8	Dead
Becker, V. etal,	2006	Germany	470	29	29	2	Male	Rectal >> ten centimetres proximal of the dentate line of the anus	Yes	7	Others	Unfavourable	Pleomorphic	Poor prognosis	T1	N0	M0	>5	III	I		III	intermediate risk	Surgery AND Chemotherapy	Yes Chemotherapy	Surgery	Ifo/Adriamycin	Ifo+Anthracyclines Combinations	On protocol	NeoAdjuvant	Stable Disease (SD)	adriamycin (day1: 75 mg/m2) and isofosfamide (days 1–4: 1500 mg/m2)		Anterior resection along with lymph node dissection	Complete Resection	None					After 1990	Completion of therapy						6	Alive
Fernando V. J. etal,	2000	Spain	471	53	53	3	Male	Retroperitoneal	Yes	22	Others	Unfavourable	Botryoides/Spindle cell	Superior prognosis	T2	N0	M0	>5	III	II		(I-II)	intermediate risk	Surgery AND Radiotherapy	No Chemotherapy	Both			NA	None	Not applicable			Resesction of the retroperitoneal mass, the left kidney with a 4-cm segment of the ureter, the left adrenal gland, and an infiltrated portion of the left diaphragm	Complete Resection	Post-Operative	50 Gy	50	≤60Gy		After 1990	First treatment Dt		1998-05-01	1998-12-01	1998-09-01		7	Dead
Fox, K. R.	1990	USA	472	68	68	3	Female	Stomach	Yes	15	Others	Unfavourable	Embryonal	Intermediate prognosis	T1	N1	M0	>5	III	III		II	low risk	Surgery alone	No Chemotherapy	Surgery			NA	None	Not applicable			Subtotal gastrectomy and gastric lymph node resection.	Complete Resection	None					After 1990	First treatment Dt		1985-05-01	1987-06-01	1985-11-01		25	Dead
Haider, N.	2013	Pakistan	473	17	17	1	Male	left lobe of liver	Yes	20	Others	Unfavourable	Embryonal	Intermediate prognosis	N/A	N1	M0	>5	III	III		III	intermediate risk	Chemotherapy alone	Yes Chemotherapy		VAC-MAID (mesna, doxorubicin, ifosfamide, dacarbazine)	Others	Not On protocol	Primary	Disease Progression (PD)	3 Cycles of VAC (vincristine, actinomycin D andcyclophosphamide)>>> stopped after 3 cycles due to evidence of disease progression>>> 6 Cyclesof MAID (mesna, doxorubicin, ifosfamide, dacarbazine)were given>>> progression of the disease>>>Then he received gemcitabine-paclitaxel chemotherapy with variable	>6 Cycles	Biopy Only	Biopsy Only	None					After 1990	Diagnosis Dt						31	Dead
Ji, G. Y.	2013	china	474	51	51	3	Male	left main bronchus	Yes	8.6	Others	Unfavourable	Alveolar	Intermediate prognosis	T2	N/A	M0	>5	FALSE	FALSE		III	intermediate risk	Chemotherapy alone	Yes Chemotherapy		Ifosfamide/epirubicin/dacarbazine	Ifo+Anthracyclines Combinations	On protocol	Primary	Disease Progression (PD)	8 months of Ifosfamide (2.0 g, Days 1–2, intravenous intravenously guttae (ivgtt)), epirubicin (80 mg, Day 1, iv), and dacarbazine	>6 Cycles	Biopy Only	Biopsy Only	None					After 1990	Diagnosis Dt						8	Dead
Kaplan, A. M.	1999	USA	475	57	57	3	Female	intra-abdominal and pelvic mass	Yes	54	Others	Unfavourable	Embryonal	Intermediate prognosis	T2	N0	M0	>5	III	II		III	intermediate risk	Surgery AND Chemotherapy	Yes Chemotherapy	Surgery	Ifosfamide/Doxorubicin and mesna-DTIC (Dacarbazin)	Ifo+Anthracyclines Combinations	On protocol	Adjuvant	Partial R (PR)	Total 10 Cycles: 4 cycles of ifosfamide/doxorubicin/mesna over 5 months followed by 6 cycles of dacarbazine (DTIC) over 6 months.	>6 Cycles	Debulking surgery (no clear site of origin was recognized), TAHBSO, Omentectomy	Incomplete Resection	None				Moderate Nause, Alopecia after first regimen	After 1990	First treatment Dt						13	Dead
Kyriazis, A. P.	1998	USA	476	51	51	3	Female	Breast		4.5	Others	Unfavourable		FALSE	T1	N0	M0	>5	III	I		I	FALSE	Surgery alone	No Chemotherapy	Surgery			NA	None	Not applicable			Wide resection of tumor mass	Complete Resection	None					After 1990	First treatment Dt						6	Alive
Liang, W.	2011	china	477	55	55	3	Female	Pancreatic	Yes	11.8	Others	Unfavourable	Pleomorphic	Poor prognosis	T1	N0	M0	>5	III	I		(I-II)	intermediate risk	Surgery alone	No Chemotherapy	Surgery			NA	None	Not applicable			Distal pancreatectomy with splenectomy.	Complete Resection	None					After 1990	First treatment Dt						12	Alive
Marnewick, J.	2010	New Zealand	478	33	33	2	Female	Rectum		N/A	Others	Unfavourable	Embryonal	Intermediate prognosis	T1	N0	M0	N/A	FALSE	I		II	low risk	Surgery alone	No Chemotherapy	Surgery			NA	None	Not applicable			Mass was dissected from the rectal wall without breaching the vagina.	Marginal Resection	None					After 1990	First treatment Dt						84	Alive
Mikubo M. etal,	2013	Japan	479	26	26	2	Male	Chest wall	Yes	13	Others	Unfavourable	Sclerosing	FALSE	T2	N0	M0	>5	III	II		N/A	FALSE	Surgery alone	No Chemotherapy	Surgery			NA	None	Not applicable			Wide Surgical resection through a right anterior thoracotomy in the fourth intercostal space inaddition to a median sternotomy with an inverted L-shaped skin incision.	N/A	None					After 1990	First treatment Dt						18	Alive
Hays, D. M.	1997	USA	480	16	16	1	Female	Breast		8	Others	Unfavourable	Alveolar	Intermediate prognosis	T1	N1	M0	>5	III	III		II	intermediate risk	Trimodality	Yes Chemotherapy	Both	VADRC (Vin/Dox/Cyclo) -VAC + CDDP (Cisplatin)	Cyclo+Anthracyclines Combinations	On protocol	Adjuvant	Not applicable	According to IRS III, regimen 38 ( (VADRC-VAC+ CDIDP for 1year + RT)		Radical mastectomy with excision of axillary LNs	Radical Surgery	Post-Operative					After 1990	First treatment Dt						91	Alive
Moody, A. etal	1996	UK	481	18	18	1	Male	perianal		N/A	Others	Unfavourable	Alveolar	Intermediate prognosis	T1	N0	M0	N/A	FALSE	I		III	intermediate risk	Trimodality	Yes Chemotherapy	Both	IVA	Ifo+Anthracyclines Combinations	On protocol	Adjuvant	Not available (N/A)	7 Cycles of IVA: ifosfamide5 G/m2, adriamycin 40 mg/m2,vincristine 2 mg	>6 Cycles	Subtotal resection	Incomplete Resection	Post-Operative	44 Gy	44	≤60Gy		Before 1990	Completion of therapy						27	Dead
			482	18	18	1	Male	paratesticular.nodal involvement in the para-aortic, iliac and supraclavicular nodes		N/A	GU (Non B/P)	Favourable	Alveolar	Intermediate prognosis	T1	N1	M0	N/A	I	III		III	intermediate risk	Trimodality	Yes Chemotherapy	Both	VAC (Vin/Adriamycin/Cyclo)	Cyclo+Anthracyclines Combinations	On protocol	Primary	Partial R (PR)	6 Cycles of VAC: vincristine 2 mg, adriamycin 40 mg/m2 and cyclophosphamide 600mg/m2	≤6 Cycles	Para-aortic node dissection		Post-Operative	Extensive radiotherapy at multiple sites				Before 1990	First treatment Dt						10	Dead
			483	18	18	1	Male	paratesticular		N/A	GU (Non B/P)	Favourable	Embryonal	Intermediate prognosis	T1	N0	M0	N/A	I	I		I	low risk	Trimodality	Yes Chemotherapy	Both	VAC (Vin/Adriamycin/Cyclo)	Cyclo+Anthracyclines Combinations	On protocol	Adjuvant	Not applicable	6 Cycles of VAC: vincristine 2 mg, adriamycin 40 mg/m2 and cyclophosphamide 600mg/m2	≤6 Cycles	Orchidectomy	Complete Resection	Post-Operative	40 Gy in 20 fractions	40	≤60Gy		Before 1990	Completion of therapy						24	Alive
			484	18	18	1	Male	paratesticular		N/A	GU (Non B/P)	Favourable	Embryonal	Intermediate prognosis	T1	N0	M0	N/A	I	I		I	low risk	Surgery AND Chemotherapy	Yes Chemotherapy	Surgery	VAC (Vin/Adriamycin/Cyclo)	Cyclo+Anthracyclines Combinations	On protocol	Adjuvant	Not applicable	1 year of VAC (with actinomycin replacing adriamycin after six cycles)	>6 Cycles	Orchidectomy	Complete Resection	None					Before 1990	Completion of therapy						108	Alive
			485	18	18	1	Male	paratesticular		N/A	GU (Non B/P)	Favourable	Embryonal	Intermediate prognosis	T1	N0	M0	N/A	I	I		I	low risk	Surgery alone	No Chemotherapy	Surgery			NA	None	Not applicable			Orchidectomy	Complete Resection	None					Before 1990	Completion of therapy						75	Alive
			486	22	22	2	Male	Paraspinal with intraspinal component		N/A	Others	Unfavourable	Embryonal	Intermediate prognosis	T2	N1	M0	N/A	III	III		III	intermediate risk	Trimodality	Yes Chemotherapy	Both	VAC (Vin/Adriamycin/Cyclo)/ melphalan	Cyclo+Anthracyclines Combinations	On protocol	Adjuvant	Partial R (PR)	8 Cycles of VAC chemotherapy, followed by high dose melphalan 200 mg/m2 and autologous bone marrow transplant.	>6 Cycles	Decompressive surgery	Incomplete Resection	Post-Operative	45 Gy to left psoas	45	≤60Gy		Before 1990	First treatment Dt						36	Dead
Prestidge, B. etal,	1989	USA	487	21	21	2	Male	Paranasal sinuses	No	N/A	Head/Neck (PM)	Unfavourable	Alveolar	Intermediate prognosis	N/A	N/A	M0	N/A	FALSE	FALSE		III	intermediate risk	Trimodality	Yes Chemotherapy	Both	Actinomycin-D, CCNU (Lomustine), Vinblastine	Others	Not On protocol	Adjuvant	Not available (N/A)				Incomplete Resection	Post-Operative	66Gy	66	>60Gy		Before 1990							18	Dead
			488	23	23	2	Male	Neck	No	N/A	Head/Neck (Non PM)	Favourable	Embryonal	Intermediate prognosis	N/A	N/A	M0	N/A	I	FALSE		III	low risk	Trimodality	Yes Chemotherapy	Both	VAC	Cyclo based	On protocol	Adjuvant	Not available (N/A)				Incomplete Resection	Post-Operative	60Gy	60	≤60Gy		Before 1990							71	Alive
			489	23	23	2	Male	Paratestis	No	N/A	GU (Non B/P)	Favourable	Embryonal	Intermediate prognosis	N/A	N/A	M0	N/A	I	FALSE		III	low risk	Trimodality	Yes Chemotherapy	Both	VAC	Cyclo based	On protocol	Adjuvant	Not available (N/A)				Incomplete Resection	Post-Operative	48Gy	48	≤60Gy		Before 1990							10	Alive
			490	25	25	2	Male	Paranasal sinuses	No	N/A	Head/Neck (PM)	Unfavourable	Alveolar	Intermediate prognosis	N/A	N/A	M0	N/A	FALSE	FALSE		III	intermediate risk	Trimodality	Yes Chemotherapy	Both	Vin, act. D+Intrathecal methotrexate;	Others	Not On protocol	Adjuvant	Not available (N/A)				Incomplete Resection	Post-Operative	50Gy	50	≤60Gy		Before 1990							38	Dead
			491	26	26	2	Male	Paranasal sinuses	No	N/A	Head/Neck (PM)	Unfavourable	Embryonal	Intermediate prognosis	N/A	N/A	M0	N/A	FALSE	FALSE		III	intermediate risk	Trimodality	Yes Chemotherapy	Both	VAC	Cyclo based	On protocol	Adjuvant	Not available (N/A)				Incomplete Resection	Post-Operative	55Gy	55	≤60Gy		Before 1990							10	Dead
			492	27	27	2	Female	Extremities	No	N/A	Extremites	Unfavourable	Alveolar	Intermediate prognosis	N/A	N/A	M0	N/A	FALSE	FALSE		I	intermediate risk	Trimodality	Yes Chemotherapy	Both	VAC Daunorubicin	Cyclo+Anthracyclines Combinations	On protocol	Adjuvant	Not applicable				Complete Resection	Post-Operative	60Gy	60	≤60Gy		Before 1990							51	Alive
			493	31	31	2	Female	Paranasal sinuses	No	N/A	Head/Neck (PM)	Unfavourable	Embryonal	Intermediate prognosis	N/A	N/A	M0	N/A	FALSE	FALSE		III	intermediate risk	Trimodality	Yes Chemotherapy	Both	VAC Intrathecal methotrexate	Cyclo based	On protocol	Adjuvant	Not available (N/A)				Incomplete Resection	Post-Operative	68Gy	68	>60Gy		Before 1990							24	Dead
			494	52	52	3	Female	Intrathoracic	No	N/A	Others	Unfavourable	Embryonal	Intermediate prognosis	N/A	N/A	M0	N/A	FALSE	FALSE		III	intermediate risk	Trimodality	Yes Chemotherapy	Both	Mustard	Others	Not On protocol	Adjuvant	Not available (N/A)				Incomplete Resection	Post-Operative	65Gy	65	>60Gy		Before 1990							194	Alive
			495	67	67	3	Female	Extremities	No	N/A	Extremites	Unfavourable	Embryonal	Intermediate prognosis	N/A	N/A	M0	N/A	FALSE	FALSE		I	low risk	Surgery AND Radiotherapy	No Chemotherapy	Both			NA	None	Not applicable				Complete Resection	Post-Operative	55Gy	55	≤60Gy		Before 1990							32	Dead
			496	67	67	3	Male	Paranasal sinuses	No	N/A	Head/Neck (PM)	Unfavourable	Embryonal	Intermediate prognosis	N/A	N/A	M0	N/A	FALSE	FALSE		III	intermediate risk	Surgery AND Radiotherapy	No Chemotherapy	Both			NA	None	Not applicable				Incomplete Resection	Post-Operative	50Gy	50	≤60Gy		Before 1990							15	Alive
Ramstead, C.	2012	Canada	497	54	54	3	Female	Lacrimal Caruncle	Yes	1.3	Orbit	Favourable	Alveolar	Intermediate prognosis	T1	N0	M0	<=5	I	I		III	intermediate risk	Chemotherapy alone	Yes Chemotherapy		vincristine sulfate, cyclophosphamide, and dactinomycin alternating with ifosfamide, mesna, and etoposide every 3 weeks for a minimum of 11 cycles	Alternate combinations	Not On protocol	Primary	Disease Progression (PD)	vincristine sulfate, cyclophosphamide, and dactinomycin alternating with ifosfamide, mesna, and etoposide every 3 weeks for a minimum of 11 cycles	>6 Cycles	Incisional biopsy	Biopsy Only	None					After 1990	Diagnosis Dt						9	Alive
Grodecka-Gazdecka S. etal,	1998	Poland	498	16	16	1	Female	Breast	Yes	8	Others	Unfavourable	Alveolar	Intermediate prognosis	T1	N1	M0	>5	III	III		II	intermediate risk	Surgery AND Chemotherapy	Yes Chemotherapy	Surgery	Adriamycin, Vin, Cisplatin, Cyclo >>> Vin, Act.D, Cyclo	Cyclo+Anthracyclines Combinations	On protocol	Adjuvant	Not applicable	16 weeks of Adriamycin, Vin, Cisplatin, Cyclo followed by 6 months of endoxan 200 mg/m on days l-5, actinomycin 15 ug/kg on days l-5 and vincristine 1 mg on days 1 and 5, every 2X days.	>6 Cycles	Radical mastectomy my with removal of level I, II and III axillary lymph nodes.	Radical Surgery	None					After 1990	First treatment Dt						96	Alive
Sato, A.	2012	Japan	499	63	63	3	Male	Duodenum and invading the pancreatic head and retroperitoneum.	Yes	6	Others	Unfavourable	Pleomorphic	Poor prognosis	T2	N0	M0	>5	III	II		II	intermediate risk	Surgery alone	No Chemotherapy	Surgery			NA	None	Not applicable			Pancreatico-duodenectomy with Lymph node dissection	Marginal Resection	None					After 1990	Completion of therapy						3	Alive
Suárez-Vilela, D.	2004	Spain	500	70	70	3	Male	Rt Post Cervical muscles (Retroauricular and Submandibular right mass).	Yes	5.5	Head/Neck (Non PM)	Favourable	Undifferentiated/ NOS	Poor prognosis	T1	N1	M0	>5	I	III		III	intermediate risk	Chemotherapy alone	Yes Chemotherapy		Adriamycin, Isophosphamide and mesna	Ifo+Anthracyclines Combinations	On protocol	Primary	Stable Disease (SD)			Biopsy Only	Biopsy Only	None					After 1990	Completion of therapy						3	Dead
Uphouse, W. J.	1989	USA	501	31	31	2	Male	Buttock		12	Others	Unfavourable	Pleomorphic	Poor prognosis	N/A	N/A	M0	>5	FALSE	FALSE		III	intermediate risk	Trimodality	Yes Chemotherapy	Both	cisplatin	Others	Not On protocol	NeoAdjuvant	Complete R (CR)	Cisplatin (lOOmg/m2 day 1,8,29,36)		Excision of the residual 6 cm mass	Complete Resection	Pre-Operative	60 Gy in 2 Gy daily fractions	60	≤60Gy		Before 1990	First treatment Dt						12	Dead
Tanaka, T.	1970	Japan	502	23	23	2	Male	Paratesticular (upper epididymal region)	No	N/A	GU (Non B/P)	Favourable	Pleomorphic	Poor prognosis	T1	N/A	M0	N/A	I	FALSE		(I-II)	intermediate risk	Surgery AND Radiotherapy	No Chemotherapy	Both			NA	None	Not applicable			Radical Orchiectomy, Hemiscrotectomy	Complete Resection	Post-Operative	CO-60				Before 1990	First treatment Dt						6	Dead
Sundaresan, N.	1983	USA	503	44	44	2	Female	Paraspinal with intraspinal component	No	N/A	Others	Unfavourable	Pleomorphic	Poor prognosis	T2	N0	M0	N/A	FALSE	II		III	intermediate risk	Trimodality	Yes Chemotherapy	Both	Cyclophosphamide/methotrexate/ adriamycin/vincristine	Cyclo+Anthracyclines Combinations	On protocol	NeoAdjuvant	Partial R (PR)			Radical excision of tumor, along with the associated paraspinal muscles and the lamina and spines of T 12-L3. In addition, the 12th rib and a portion of the body of T-12 were resected.	Complete Resection	Post-Operative	3000 rads was delivered in 45 hours	30	≤60Gy		Before 1990	Diagnosis Dt						15	Alive
Seidal, T. etal,	1989	Sweden	504	49	49	2	Male	Urinary bladder	Yes	6	GU (B/P)	Unfavourable	Botryoides/Spindle cell	Superior prognosis	N/A	N/A	M0	>5	FALSE	FALSE		N/A	FALSE	Surgery alone	No Chemotherapy	Surgery			NA	None	Not applicable				N/A	None					Before 1990							6	Dead
			505	72	72	3	Female	Vagina	Yes	N/A	GU (Non B/P)	Favourable	Botryoides/Spindle cell	Superior prognosis	N/A	N/A	M0	N/A	I	FALSE		N/A	low risk	Trimodality	Yes Chemotherapy	Both		Unknown	Not On protocol	N/A	Not available (N/A)				N/A	N/A					Before 1990							132	Alive
			506	62	62	3	Female	Vagina, minor pelvis	Yes	N/A	GU (Non B/P)	Favourable	Botryoides/Spindle cell	Superior prognosis	T2	N/A	M0	N/A	I	FALSE		N/A	low risk	Surgery alone	No Chemotherapy	Surgery			NA	None	Not applicable				N/A	None					Before 1990							1	Dead
			507	48	48	2	Female	Vagina, uterus	Yes	N/A	GU (Non B/P)	Favourable	Botryoides/Spindle cell	Superior prognosis	T2	N/A	M0	N/A	I	FALSE		N/A	low risk	Surgery AND Radiotherapy	No Chemotherapy	Both			NA	None	Not applicable				N/A	N/A					Before 1990							10	Dead
			508	67	67	3	Male	Rectum	Yes	N/A	Others	Unfavourable	Botryoides/Spindle cell	Superior prognosis	N/A	N/A	M0	N/A	FALSE	FALSE		N/A	FALSE	Surgery alone	No Chemotherapy	Surgery			NA	None	Not applicable				N/A	None					Before 1990							1	Dead
			509	56	56	3	Female	Minor pelvis	Yes	10	Others	Unfavourable	Embryonal	Intermediate prognosis	N/A	N/A	M0	>5	FALSE	FALSE		N/A	FALSE	Surgery alone	No Chemotherapy	Surgery			NA	None	Not applicable				N/A	None					Before 1990							7	Dead
			510	69	69	3	Male	Maxillary sinus, orbita	Yes	N/A	Head/Neck (PM)	Unfavourable	Embryonal	Intermediate prognosis	T2	N/A	M0	N/A	FALSE	FALSE		N/A	FALSE	Surgery AND Radiotherapy	No Chemotherapy	Both			NA	None	Not applicable				N/A	N/A					Before 1990							72	Dead
			511	50	50	2	Female	left elbow	Yes	2	Extremites	Unfavourable	Embryonal	Intermediate prognosis	N/A	N/A	M0	<=5	FALSE	FALSE		N/A	FALSE	Surgery alone	No Chemotherapy	Surgery			NA	None	Not applicable				N/A	None					Before 1990							30	Dead
			512	42	42	2	Female	Left forearm	Yes	3	Extremites	Unfavourable	Alveolar	Intermediate prognosis	N/A	N/A	M0	<=5	FALSE	FALSE		N/A	intermediate risk	Surgery alone	No Chemotherapy	Surgery			NA	None	Not applicable				N/A	None					Before 1990							3	Dead
			513	47	47	2	Female	maxillary sinus	Yes	N/A	Head/Neck (PM)	Unfavourable	Alveolar	Intermediate prognosis	N/A	N/A	M0	N/A	FALSE	FALSE		N/A	intermediate risk	Surgery AND Radiotherapy	No Chemotherapy	Both			NA	None	Not applicable				N/A	N/A					Before 1990							204	Alive
			514	60	60	3	Female	minor pelvis, broad ligament	Yes	6	Others	Unfavourable	Epithelioid	FALSE	T2	N/A	M0	>5	FALSE	FALSE		N/A	FALSE	Surgery AND Radiotherapy	No Chemotherapy	Both			NA	None	Not applicable				N/A	N/A					Before 1990							84	Alive
Watanabe, Y.	2004	Japan	515	17	17	1	Female	Perianal		5.5	Others	Unfavourable	Alveolar	Intermediate prognosis	T1	N1	M0	>5	III	III		III	intermediate risk	Trimodality	Yes Chemotherapy	Both	Look Details!	Alternate combinations	Not On protocol	Both	Partial R (PR)	Preoperative: (Vin, Act.D, Ifo), (Vindesine, Act.D, Cyclo), (Vindesine, Cisplatin, Eptoside, Adriamycin) Postoperative: Above combinations and many others for 1 year	>6 Cycles	Complete Resection with preservation of levator muscles by post.sagittal approach, Bilateral inguinal LND.	Complete Resection	Post-Operative	15Gy IORT	15	≤60Gy		After 1990	First treatment Dt						36	Alive
Don etal,	1997	USA	516	35	35	2	Female	Left temporal region	Yes	N/A	Head/Neck (PM)	Unfavourable	Botryoides/Spindle cell	Superior prognosis	T2	N0	M0	N/A	FALSE	II		II	low risk	Surgery AND Radiotherapy	No Chemotherapy	Both			NA	None	Not applicable			Temporal bone resection with gross removal of tumor.	Marginal Resection	Post-Operative	55Gy EBRT	55	≤60Gy		After 1990	First treatment Dt						24	Alive
Rubin BP etal,	1998	USA	517	38	38	2	Female	Left cheek (buccal submucosal)	Yes	N/A	Head/Neck (Non PM)	Favourable	Botryoides/Spindle cell	Superior prognosis	T1	N0	M0	N/A	I	I		III	low risk	Radiotherapy AND Chemotherapy	Yes Chemotherapy	Radiotherapy	Adriamycin	Anthracyclines(Dox) based	Not On protocol	Primary	Partial R (PR)			Biopsy Only	Biopsy Only	Post-Chemotherapy	70Gy EBRT	70	>60Gy		After 1990	First treatment Dt	1994-02-01	1994-02-01	1996-06-01	1995-02-01		28.3667	Dead
			518	56	56	3	Male	Left hemidiaphragm	Yes	35	Others	Unfavourable	Botryoides/Spindle cell	Superior prognosis	T2	N/A	M0	>5	FALSE	FALSE		III	intermediate risk	Surgery AND Chemotherapy	Yes Chemotherapy	Surgery	MAID (mesna, adriamycin, ifosfamide, and DTIC)	Ifo+Anthracyclines Combinations	On protocol	Adjuvant	Disease Progression (PD)	4 cycles of MAID	≤6 Cycles	Partial resection of subdiaphragmatic portion of tumor >> re-resection at another hospital.	Incomplete Resection	None					After 1990	First treatment Dt	1996-02-01	1996-02-01				13	Dead
Bacon etal,	1974	USA	519	20	20	2	Male	Lower rectum	No	N/A	Others	Unfavourable	Alveolar	Intermediate prognosis	N/A	N1	M0	N/A	III	III		I	intermediate risk	Trimodality	Yes Chemotherapy	Both	Actinomycin-D	Others	Not On protocol	Adjuvant	Not applicable			Abdominoperineal excision. The operative procedure included aortopelvic lymphadenectomy, excision of the entire rectum, anal canal, perianal skin, interiliac fascia, presacral fascia, levators, and a good portion of the gluteus on the right lateral wall. The distal sigmoid was likewise removed and an end-sigmoid colostomy	Radical Surgery	Post-Operative				Radiation induced intractable diarrhea, vomiting, generalized skin eruptions, fever, and alopecia of the temporal areas >>> Discontinuation of Radiotherapy	Before 1990	First treatment Dt	1971-12-01	1971-12-01			2974-02-01	26	Alive
Fisher E.R. etal,	1958	USA	520	25	25	2	Male	Perianal	No	3.4	Others	Unfavourable		FALSE	T2	N0	M0	<=5	II	II		III	FALSE	Surgery alone	No Chemotherapy	Surgery			NA	None	Not applicable			Excision biopsy followed by Abdomioperineal resection for recurrence.	Incomplete Resection	None					Before 1990	First treatment Dt						36	Dead
Yamada et al,	2016	Japan	521	55	55	3	Female	Uterus (corpus uteri)	Yes	12	GU (Non B/P)	Favourable	Embryonal	Intermediate prognosis	T1	N0	M0	>5	I	I		I	low risk	Surgery alone	No Chemotherapy	Surgery			NA	None	Not applicable			TAH, BSO	Radical Surgery	None					After 1990	First treatment Dt						6	Alive
Scull et al,	2016	USA, AZ	522	43	43	2	Female	Pineal gland	Yes	3.4	Head/Neck (PM)	Unfavourable	Pleomorphic	Poor prognosis	T1	N0	M0	<=5	II	I		II	intermediate risk	Surgery alone	No Chemotherapy	Surgery			NA	None	Not applicable			Piecemeal resection	Marginal Resection	None					After 1990	First treatment Dt						4	Dead
Narin et al,	2016	Turkey	523	16	16	1	Female	CX	Yes	4	GU (Non B/P)	Favourable	Botryoides/Spindle cell	Superior prognosis	T1	N0	M0	<=5	I	I		I	low risk	Surgery AND Chemotherapy	Yes Chemotherapy	Surgery	VAC	Cyclo based	On protocol	Adjuvant	Not applicable			Polypectomy, Conization	Complete Resection	None					After 1990	Diagnosis Dt						102	Alive
			524	23	23	2	Female	CX	Yes	7.4	GU (Non B/P)	Favourable	Embryonal	Intermediate prognosis	T1	N0	M0	>5	I	I		I	low risk	Surgery AND Chemotherapy	Yes Chemotherapy	Surgery	Vin, Act-D, Cyclo, Cisplatin	Cyclo based	On protocol	Adjuvant	Not applicable	6 Cycles	≤6 Cycles	RAH, Bilateral PPLND, trasnposition of ovaries	Radical Surgery	None					After 1990	Diagnosis Dt						22	Dead
Eshragi et al,	2016	Iran	525	23	23	2	Male	Ethmoid sinus, Orbit, Maxillary sinus	Yes		Head/Neck (PM)	Unfavourable	Alveolar	Intermediate prognosis	T2	N0	M0	N/A	FALSE	II		III	intermediate risk	Radiotherapy AND Chemotherapy	Yes Chemotherapy	Radiotherapy	Vin, Dox, Cyclo alternating with Ifo, Eptoside	Alternate combinations	Not On protocol	Primary	Partial R (PR)			Biopsy Only	Biopsy Only	Post-Chemotherapy	25 fractions				After 1990	First treatment Dt						24	Alive
Bressner et al,	2016	USA, John Hopkins	526	34	34	2	Male	Femur	Yes	16	Extremites	Unfavourable	Pleomorphic	Poor prognosis	T2	N0	M0	>5	III	II		N/A	intermediate risk	Surgery AND Chemotherapy	Yes Chemotherapy	Surgery	Dox, Mesna, Ifo	Ifo+Anthracyclines Combinations	On protocol	Adjuvant	Disease Progression (PD)			Rotationplasty	N/A	None					After 1990	First treatment Dt						8	Dead
Torres-Pena et al,	2015	Spain	527	24	24	2	Male	Ethmoid sinus, Orbit	Yes		Head/Neck (PM)	Unfavourable	Alveolar	Intermediate prognosis	T2	N/A	M0	N/A	III	III		III	intermediate risk	Radiotherapy AND Chemotherapy	Yes Chemotherapy	Radiotherapy		Unknown	Not On protocol	Primary	Disease Progression (PD)			Biopsy Only	Biopsy Only	Post-Chemotherapy					After 1990	First treatment Dt						24	Dead
			528	26	26	2	Male	Ethmoid, Frontal sinuses, Orbit and intracranial extension	Yes		Head/Neck (PM)	Unfavourable	Alveolar	Intermediate prognosis	T2	N1	M0	N/A	III	III		III	intermediate risk	Radiotherapy AND Chemotherapy	Yes Chemotherapy	Radiotherapy		Unknown	Not On protocol	Primary	Disease Progression (PD)			Biopsy Only	Biopsy Only	Post-Chemotherapy					After 1990	First treatment Dt						5	Dead
Nakhleh et al,	1990	USA, Missori	529	32	32	2	Female	Orbit, Ethmoid	Yes		Head/Neck (PM)	Unfavourable	Embryonal	Intermediate prognosis	T2	N0	M0	N/A	FALSE	II		N/A	FALSE	Surgery AND Chemotherapy	Yes Chemotherapy	Surgery		Unknown	Not On protocol	N/A	Not available (N/A)				N/A	None					Before 1990	First treatment Dt						12	Dead
			530	20	20	2	Male	Middle ear	Yes		Head/Neck (PM)	Unfavourable	Embryonal	Intermediate prognosis	T1	N0	M0	N/A	FALSE	I		N/A	FALSE	Surgery AND Chemotherapy	Yes Chemotherapy	Surgery		Unknown	Not On protocol	N/A	Not available (N/A)				N/A	None					Before 1990	First treatment Dt						96	Alive
			531	32	32	2	Female	Soft tissues of preauricular region	Yes		Head/Neck (PM)	Unfavourable	Alveolar	Intermediate prognosis	N/A	N0	M0	N/A	FALSE	FALSE		N/A	intermediate risk	Surgery AND Chemotherapy	Yes Chemotherapy	Surgery		Unknown	Not On protocol	N/A	Not available (N/A)				N/A	None					Before 1990	First treatment Dt						10.8	Dead
			532	20	20	2	Male	Soft tissues of neck	Yes		Head/Neck (PM)	Unfavourable	Alveolar	Intermediate prognosis	N/A	N1	M0	N/A	III	III		N/A	intermediate risk	Trimodality	Yes Chemotherapy	Both		Unknown	Not On protocol	N/A	Not available (N/A)				N/A	N/A					Before 1990	First treatment Dt						12	Dead
			533	21	21	2	Male	Soft tissues of neck	Yes		Head/Neck (PM)	Unfavourable	Alveolar	Intermediate prognosis	N/A	N0	M0	N/A	FALSE	FALSE		N/A	intermediate risk	Surgery AND Radiotherapy	No Chemotherapy	Both			NA	None	Not applicable				N/A	Post-Operative					Before 1990	First treatment Dt						60	Alive
			534	36	36	2	Female	Nasal cavity, Paranasal sinuses	Yes		Head/Neck (PM)	Unfavourable	Alveolar	Intermediate prognosis	T2	N1	M0	N/A	III	III		N/A	intermediate risk	Surgery AND Chemotherapy	Yes Chemotherapy	Surgery	Vin, Dox, Cyclo	Cyclo+Anthracyclines Combinations	On protocol	N/A	Not available (N/A)				N/A	None					Before 1990	First treatment Dt						12	Alive
			535	26	26	2	Female	Nasal cavity	Yes		Head/Neck (PM)	Unfavourable	Alveolar	Intermediate prognosis	T1	N1	M0	N/A	III	III		N/A	intermediate risk	Surgery AND Chemotherapy	Yes Chemotherapy	Surgery		Unknown	Not On protocol	N/A	Not available (N/A)				N/A	None					Before 1990	First treatment Dt						6	Alive
			536	18	18	1	Female	Soft tissues of neck	Yes		Head/Neck (PM)	Unfavourable	Alveolar	Intermediate prognosis	N/A	N0	M0	N/A	FALSE	FALSE		N/A	intermediate risk	Trimodality	Yes Chemotherapy	Both		Unknown	Not On protocol	N/A	Not available (N/A)				N/A	Post-Operative					Before 1990	First treatment Dt						48	Dead
Zhou et al,	2016	China	537	23	23	2	Male	Nasopharynx	Yes	5.3	Head/Neck (PM)	Unfavourable	Embryonal	Intermediate prognosis	T2	N1	M0	>5	III	III		III	intermediate risk	Radiotherapy AND Chemotherapy	Yes Chemotherapy	Radiotherapy	Vin, Dox, Cyclo	Cyclo+Anthracyclines Combinations	On protocol	Primary	Partial R (PR)	4 cycles of chemotherapy with vincristine (1.4 mg/m2), adriamycin (10mg/m2) and cyclophosphamide (600 mg/m2) every 4 weeks were given with G-CSF	≤6 Cycles	Biopsy Only	Biopsy Only	Post-Chemotherapy	Total dose of 6960 cGywith daily fractions of 240 cGy in 29 fractions.	69.6	>60Gy		After 1990	First treatment Dt						63.6	Alive
			538	29	29	2	Female	Cheek	Yes	10	Head/Neck (Non PM)	Favourable	Embryonal	Intermediate prognosis	N/A	N0	M0	>5	I	FALSE		I	low risk	Surgery alone	No Chemotherapy	Surgery			NA	None	Not applicable			Complete tumor resection with -ve tumor margins	Complete Resection	None					After 1990	First treatment Dt						153.6	Alive
Warner et al,	2015	USA, NYC	539	36	36	2	Male	Parotid gland	Yes	2.6	Head/Neck (Non PM)	Favourable	Sclerosing	FALSE	T2	N0	M0	<=5	I	II		III	FALSE	Surgery AND Chemotherapy	Yes Chemotherapy	Surgery	VAC	Cyclo based	On protocol	Adjuvant	Complete R (CR)			Total Parotidectomy	Incomplete Resection	None					After 1990	First treatment Dt						6	Alive
Yu X. et al,	2016	China	540	28	28	2	Male	Thigh (Vastus intermedius)	Yes	11	Extremites	Unfavourable	Pleomorphic	Poor prognosis	T1	N0	M0	>5	III	I		I	intermediate risk	Surgery AND Chemotherapy	Yes Chemotherapy	Surgery	Dox, Ifo	Ifo+Anthracyclines Combinations	On protocol	Adjuvant	Not applicable	6 Cycles of Doxorubicin, 90 mg/day for 3 days; 14 days off followed by ifosfamide 3.8 g/day for 5 days, followed by 14 days off prior to the next treatment cycle.	≤6 Cycles	Complete tumor resection with -ve tumor margins.	Complete Resection	None					After 1990	First treatment Dt						3	Alive
Taghavi et al,	2015	New Zealand	541	36	36	2	Female	CX	Yes	4	GU (Non B/P)	Favourable	Botryoides/Spindle cell	Superior prognosis	T1	N0	M0	<=5	I	I		I	low risk	Surgery AND Chemotherapy	Yes Chemotherapy	Surgery	Vin, Dox, Cyclo	Cyclo+Anthracyclines Combinations	On protocol	Both	Not available (N/A)	6 Cycles started antenatelly: with vincristine (1.4 mg/m2), adriamycin (0.75 mg/m2), and cyclophosphamide (1500 mg/m2). During each round, these three medications were administered within 2 days and there were 21 days between each round.	≤6 Cycles	Radical Hysterectomy, total nodal clearance.	Radical Surgery	None					After 1990	First treatment Dt						24	Alive
Sunku et al,	2015	India	542	16	16	1	Female	CX	Yes		GU (Non B/P)	Favourable	Botryoides/Spindle cell	Superior prognosis	T1	N0	M0	N/A	I	I		I	low risk	Surgery AND Chemotherapy	Yes Chemotherapy	Surgery	Vin, Dox, Cyclo	Cyclo+Anthracyclines Combinations	On protocol	Adjuvant	Not applicable	6 Cycles	≤6 Cycles	Polypectomy	Complete Resection	None					After 1990	First treatment Dt						60	Alive
Shirafkan et al,	2015	USA, Texas	543	62	62	3	Female	Pancreatic	Yes	19	Others	Unfavourable	Pleomorphic	Poor prognosis	T2	N0	M0	>5	III	II		I	intermediate risk	Trimodality	Yes Chemotherapy	Both	VAC	Cyclo based	On protocol	Adjuvant	Not applicable	4 months of VAC	≤6 Cycles	Distal pancreatectomy and lt lateral liver segmentectomy.	Complete Resection	Post-Operative					After 1990	First treatment Dt						26	Dead
Deangelis et al,	1993	USA, Virginia	544	18	18	1	Male	Paratesticular (Epididymis)	Yes	3	GU (Non B/P)	Favourable	Embryonal	Intermediate prognosis	T1	N1	M0	<=5	I	III		I	low risk	Surgery AND Chemotherapy	Yes Chemotherapy	Surgery	Vin, Dox, Cyclo	Cyclo+Anthracyclines Combinations	On protocol	Adjuvant	Not applicable			RIO, RPLND	Complete Resection	None					After 1990	First treatment Dt						8	Alive
Seok et al	2014	Korea	545	58	58	3	Female	Lip	Yes	0.7	Head/Neck (Non PM)	Favourable	Alveolar	Intermediate prognosis	T1	N0	M0	<=5	I	I		I	intermediate risk	Surgery AND Radiotherapy	No Chemotherapy	Both			NA	None	Not applicable			Wide tumor excision	Complete Resection	Post-Operative					After 1990	First treatment Dt						3	Alive
2Liu et al,	2015	China	546	42	42	2	Female	Nasopharynx, PNS	Yes	3	Head/Neck (PM)	Unfavourable	Alveolar	Intermediate prognosis	T2	N1	M0	<=5	III	III		III	intermediate risk	Trimodality	Yes Chemotherapy	Both	Pirarubicin, Ifo, Dacarbazine	Ifo+Anthracyclines Combinations	On protocol	Adjuvant	Complete R (CR)	2 Cycles	≤6 Cycles	Complete Resection of nasopharyngeal mass, rt submandibular lymphadenectomy but after surgery PET-CT showed a suspicious right submandibular lymph node.	Incomplete Resection	Post-Operative	Total dose of 70 Gy in 33 fractions of 2.12 Gy over a period of 7 weeks to nasal area and neck.	70	>60Gy		After 1990	First treatment Dt						25	Alive
Li Y. et al,	2015	China	547	22	22	2	Female	Larynx (Glottic)	Yes	1.5	Head/Neck (Non PM)	Favourable	Embryonal	Intermediate prognosis	T1	N0	M0	<=5	I	I		I	low risk	Surgery alone	No Chemotherapy	Surgery			NA	None	Not applicable			Right cordectomy, selective neck dissection	Complete Resection	None					After 1990	First treatment Dt						60	Alive
Lau et al,	2015	Turkey	548	33	33	2	Female	Pineal gland	Yes	2	Head/Neck (PM)	Unfavourable	Alveolar	Intermediate prognosis	T1	N0	M0	<=5	II	I		III	intermediate risk	Trimodality	Yes Chemotherapy	Both	VAC	Cyclo based	On protocol	Adjuvant	Disease Progression (PD)			Subtotal resection	Incomplete Resection	Post-Operative	EBRT				After 1990	First treatment Dt						5	Dead
2Cobanoglu et al,	2015	Turkey	549	27	27	2	Female	Lip	Yes	0.7	Head/Neck (Non PM)	Favourable	Embryonal	Intermediate prognosis	T1	N0	M0	<=5	I	I		I	low risk	Surgery AND Chemotherapy	Yes Chemotherapy	Surgery		Unknown	Not On protocol	Adjuvant	Not applicable			Excisional biopsy with negative margins	Complete Resection	None					After 1990	First treatment Dt						36	Alive
Chen Q. et al,	2015	China	550	24	24	2	Male	Skull, Dura matter	Yes	5	Head/Neck (PM)	Unfavourable	Sclerosing	FALSE	N/A	N0	M0	<=5	II	FALSE		N/A	FALSE	Surgery alone	No Chemotherapy	Surgery			NA	None	Not applicable			N/A	N/A	None					After 1990	First treatment Dt						19	Dead
Koksal et al,	2015	Turkey	551	48	48	2	Male	pleura	Yes		Others	Unfavourable	Botryoides/Spindle cell	Superior prognosis	T2	N0	M0	>5	III	II			FALSE	Chemotherapy alone	Yes Chemotherapy		cisplatin, ifosfamide, adriamycin, and vincristine	Ifo based	On protocol	NeoAdjuvant	Not available (N/A)										After 1990	First treatment Dt						11	Dead
Kam et al,	2015	Australia	552	76	76	3	Male	Urinary bladder	Yes	16	GU (B/P)	Unfavourable	Pleomorphic	Poor prognosis	T2	N0	M0	>5	III	II		I	intermediate risk	Surgery alone	No Chemotherapy	Surgery			NA					cystoprostatectomy, bilateral pelvic lymphadenectomy and ileal conduit	Complete Resection						After 1990	First treatment Dt						13	Alive
Lin et al,	2015	China	553	18	18	1	Female	Kidney	Yes	8	Others	Unfavourable	Pleomorphic	Poor prognosis	T1	N0	M0	>5	I	I		I	intermediate risk	Surgery alone	No Chemotherapy	Surgery			NA					right atriotomy, thrombectomy of the IVC with partial wall resection and reconstruction, radical nephrectomy, and retroperitoneal lymph node dissection	Complete Resection						After 1990	First treatment Dt						12	Dead
					0
					0
					0
					0
					0
					0
					0
					0
					0
					0
					0
					0
					0
					0
					0
					0
					0
					0
					0
					0
					0
					0
					0
					0
					0
					0
					0
					0
					0
					0
					0
					0
					0
					0
					0
					0
					0
					0
					0
					0
					0
					0
					0
					0
					0
					0
					0
					0
					0
					0
					0
					0
					0
					0
					0
					0
					0
					0
					0
					0
					0
					0
					0
					0
					0
					0
					0
					0
					0
					0
					0
					0
					0
					0
					0
					0
					0
					0
					0
					0
					0
					0
					0
					0
					0
					0
					0
					0
					0
					0
					0
					0
					0
					0
					0
					0
					0
					0
					0
					0
					0
					0
					0
					0
					0
					0
					0
					0
					0
					0
					0
					0
					0
					0
					0
					0
					0
					0
					0
					0
					0
					0
					0
					0
					0
					0
					0
					0
					0
					0
					0
					0
					0
					0
					0
					0
					0
					0
					0
					0
					0
					0
					0
					0
					0
					0
					0
					0
					0
					0
					0
					0
					0
					0
					0
					0
					0
					0
					0
					0
					0
					0
					0
					0
					0
					0
					0
					0
					0
					0
					0
					0
					0
					0
					0
					0
					0
					0
					0
					0
					0
					0
					0
					0
					0
					0
					0
					0
					0
					0
					0
					0
					0
					0
					0
					0
					0
					0
					0
					0
					0
					0
					0
					0
					0
					0
					0
					0
					0
					0
					0
					0
					0
					0
					0
					0
					0
					0
					0
					0
					0
					0
					0
					0
					0
					0
					0
					0
					0
					0
					0
					0
					0
					0
					0
					0
					0
					0
					0
					0
					0
					0
					0
					0
					0
					0
					0
					0
					0
					0
					0
					0
					0
					0
					0
					0
					0
					0
					0
					0
					0
					0
					0
					0
					0
					0
					0
					0
					0
					0
					0
					0
					0
					0
					0
					0
					0
					0
					0
					0
					0
					0
					0
					0
					0
					0
					0
					0
					0
					0
					0
					0
					0
					0
					0
					0
					0
					0
					0
					0
					0
					0
					0
					0
					0
					0
					0
					0
					0
					0
					0
					0
					0
					0
					0
					0
					0
					0
					0
					0
					0
					0
					0
					0
					0
					0
					0
					0
					0
					0
					0
					0
					0
					0
					0
					0
					0
					0
					0
					0
					0
					0
					0
					0
					0
					0
					0
					0
					0
					0
					0
					0
					0
					0
					0
					0
					0
					0
					0
					0
					0
					0
					0
					0
					0
					0
					0
					0
					0
					0
					0
					0
					0
					0
					0
					0
					0
					0
					0
					0
					0
					0
					0
					0
					0
					0
					0
					0
					0
					0
					0
					0
					0
					0
					0
					0
					0
					0
					0
					0
					0
					0
					0
					0
					0
					0
					0
					0
					0
					0
					0
					0
					0
					0
					0
					0
					0
					0
					0
					0
					0
[truncated: 12 more columns]

## Sheet: V2.Analysis-Friendly
PatientserialNo	Age	Gender	IHCuse	Size	TumorSite	Histopathologicalsubtype	Tumorstatus	Nodalstatus	IRSstage	UICCstage	IRSpostSurgicalgroupingsystem	IRSRiskgroup	TttModality	Treatmentcontainingchemotherapy	LocalControl	CategoryofChemotherapy	Timingofchemotherapy	Responsetochemotherapy	SurgicalProcedureType	RadioDoseGy	TttEra	StartPoint	Event1_death	OSmonths	Event2_Localrecurrence	LRFSmonths	Event3_DistantMetastasis	DMFSmonths	Event4_Progression	PFSmonths
1	72	1	1	12	6	4	1	0	3	2		1	1	1	2	6	2	6	1		1	Diagnosis Dt	0	51	1	51	1	51	1	51
2	61	1	1	20	6	4	1	0	3	2		1	1	1	2	4	1	1	1		1	Diagnosis Dt	1	27	1	27	1	27	1	27
3	68	0	1	9.6	6	4	0	0	3	1		1	1	1	2	4	1	2	1		1	Diagnosis Dt	1	26	1	26	1	26	1	26
4	64	1	1	7.5	6	4	0	0	3	1		1	1	1	2	4	1	1	1		1	Diagnosis Dt	1	24	1	24	1	24	1	24
5	48	1	1	5	6	2	1	0	3	2			1	1	2	4	2	6	1		1	Diagnosis Dt	1	35	1	35	1	35	1	35
6	50	0	1	6	3	3	1	0	1	2		1	1	1	2	4	2	6	1		1	Diagnosis Dt	1	18	1	18	1	18	1	18
7	21	0	1	11	3	2	0	0	1	1	1	0	2	1	1	1	2	6	2		1	Diagnosis Dt	1	24	1	24	1	24	1	24
8	20	0	1		3	2			1		1	0	2	1	1	3	2	1	2		1	Diagnosis Dt	1	48	0	7	1	48	0	7
9	66	0	1	7	3	4	0	0	1	1	1	1	2	1	1	2	2	6	2		1	Diagnosis Dt	0	30	0	30	0	30	0	30
10	25	1	1	7.5	7	1	0	0	3	1	1	0	2	1	1	4	2	6	1		1	First treatment Dt	1	15	1	15	1	15	1	15
11	22	0	1		4	2	1	0	3	2	4	1	1	1	2	2	3	5	2	34	1	First treatment Dt	1	228	1	228	1	228	1	228
12	16	0	1	5	4	2	1	0	3	2	4	1	1	1	2	7	2	1	4	68.4	1	First treatment Dt	1	144	1	144	1	144	1	144
13	52	1	1	2.7	2	3	1	0	1	2	4	1	3	1	3	6	4	1	5	86.2	1	First treatment Dt	1	24	1	24	1	24	1	24
14	54	0	1	2	1	3	0	0	1	1	2	1	1	1	2	3	2	6	1	63	1	Completion of therapy	1	12	1	12	1	12	1	12
15	17	0	1		4	2	1	0		2	4	1	6	1		1	4	5	5		1	Diagnosis Dt	1	48			0	12	0	12
16	75	1	1		1	4	0	0	1	1	1	1	4	0	1		5	6	1		1	Diagnosis Dt	1	9	1	9	1	9	1	9
17	60	1	1	3.8	1	4	1	0	1	2	1	1	1	1	2	4	2	6	2	104.6	1	First treatment Dt	1	20	1	20	1	20	1	20
18	64	1	1	1.7	1	4	0	0	1	1	1	1	5	0	2		5	6	1		1	First treatment Dt	1	20	1	20	1	20	1	20
19	28	1	1		1	2	1	0	1	2	4	0	3	1	3	2	4	1	5		1	First treatment Dt	1	22	1	22	1	22	1	22
20	27	1	1	9.3	1	2	1	1	1	3	3	0	2	1	1	1	2	6	1		1	First treatment Dt	1	42	1	42	1	42	1	42
21	24	1		9	3	2		0	1		1	0	2	1	1	1	2	6	1		1	First treatment Dt	1	21	1	21	1	21	1	21
22	25	1		9	3	2		0	1		1	0	2	1	1	1	2	6	1		1	First treatment Dt	1	31	1	31	1	31	1	31
23	44	1		5	3	2		1	1	3	3	0	4	0	1		5	6	3		1	First treatment Dt	1	31	0	21	0	21	0	21
24	18	1		4.5	3	2		0	1		1	0	2	1	1	1	2	6	1		1	First treatment Dt	1	16	1	16	1	16	1	16
25	22	1		7	3	2		0	1		1	0	2	1	1	1	2	6	1		1	First treatment Dt	0	16	1	16	0	6	0	6
26	23	1		7	3	2		0	1		1	0	2	1	1	1	2	6	1		1	First treatment Dt	0	58	1	58	0	28	0	28
27	35	1		8	3	3		0	1		1	1	2	1	1	1	2	6	1		1	First treatment Dt	0	18	0	5	0	5	0	5
28	60	1		7	3	4		0	1		1	1	2	1	1	1	2	6	1		1	First treatment Dt	0	28	0	8	0	8	0	8
29	17				4	3	1	1	3	3	4	1	1	1	2	7	2	2	4	60	1	Diagnosis Dt	0	7			1	7	1	7
30	40				4	3	0	1	3	3	4	1	3	1	3	4	4	2	5	59	1	Diagnosis Dt	0	73			1	73	1	73
31	51				4	2	0	0	2	1	1	0	1	1	2	4	2	6	1	60	1	Diagnosis Dt	0	9	1	9	0	9	0	9
32	55				4	2	1	0	2	2	4	1	3	1	3	4	4	1	5	48	1	Diagnosis Dt	0	25	0		1	25	0
33	60				4	2	0	0	2	1	1	0	1	1	2	4	2	6	1	66	1	Diagnosis Dt	1	36	1	36	1	36	1	36
34	18				4	3	0	0	2	1	4	1	3	1	3	2	4	1	5	50	1	Diagnosis Dt	0	33	0		0		0
35	17				4	3	1	1	3	3	4	1	3	1	3	4	4	1	5	54	1	Diagnosis Dt	0	20	0		0		0
36	34				4	3	0	0	2	1	1	1	1	1	2	2	2	6	1	58	1	Diagnosis Dt	1	60	1	60	1	60	1	60
37	16	0			3	2	0	0	1	1		0	2	1	1	1	2	5			1	Diagnosis Dt	1	10	1	10	1	10	1	10
38	21	0			3	2	0	0	1	1		0	2	1	1	1	2	5			1	Diagnosis Dt	0	11	0	2	0	2	0	2
39	30	0			3	2	0	0	1	1		0	2	1	1	1	2	5			1	Diagnosis Dt	1	8	1	8	1	8	1	8
40	32	0	1	4	3	1	0	0	1	1	1	0	2	1	1	1	2	6	2		1	First treatment Dt	1	44	1	44	1	44	1	44
41	20	0	1	6	3	4	0	0	1	1	3	1	2	1	1	1	2	6	3		1	First treatment Dt	1	36	1	36	1	36	1	36
42	18	0	0		3	1	0	0	1	1	3	0	2	1	1	1	2	1	3		0	First treatment Dt	1	31.5	1	31.5	1	31.5	1	31.5
43	20	0	1	5	3	3	0	0	1	1	1	1	2	1	1	1	2	6	2		0	First treatment Dt	0	21	0	15	0	15	0	15
44	16	0	1	5	3	1	0	0	1	1	1	0	4	0	1		5	6	1		0	First treatment Dt	1	60	1	60	1	60	1	60
45	25	0	1	3	3	1	0	0	1	1	1	0	4	0	1		5	6	1		0	First treatment Dt	1	60	1	60	1	60	1	60
46	16	0	1	6	3	1	0	0	1	1	1	0	4	0	1		5	6	1		0	First treatment Dt	1	12	1	12	1	12	1	12
47	23	0	1	4	3	1		0	1		1	0	4	0	1		5	6	2		0	First treatment Dt	1	48	1	48	1	48	1	48
48	19	0	1	9.5	3	1		0	1		1	0	4	0	1		5	6	2		0	First treatment Dt	1	12	1	12	1	12	1	12
49	16	0	1		3	1		0	1		3	0	2	1	1	1	2	6	3		0	First treatment Dt	0	15	0	12	1	15	0	12
50	22	0	1		3	1		0	1		1	0	2	1	1	1	2	6	2		0	First treatment Dt	1	24	1	24	1	24	1	24
51	26	0	1		3	1		0	1		1	0	2	1	1	1	2	6	2		0	First treatment Dt	1	12	1	12	1	12	1	12
52	19	0	1	3.5	3	1	0	0	1	1	1	0	2	1	1	7	2	6	1		1	Diagnosis Dt	1	11	1	11	1	11	1	11
53	20	0	1	7	3	1	0	0	1	1	1	0	2	1	1	1	2	6	2		1	First treatment Dt	1	72	1	72	1	72	1	72
54	41	0	1	3.5	3	1	0	0	1	1	1	0	2	1	1	1	2	6	2		1	First treatment Dt	1	26	1	26	1	26	1	26
55	46	0	1	6	3	1	0	0	1	1	1	0	2	1	1	7	2	6	2		1	First treatment Dt	1	45	1	45	1	45	1	45
56	45	0			3	1		0	1		1	0	4	0	1		5	6	2		1	First treatment Dt	0	4	1	4	0	4	0	4
57	17	0	1	4	3	1	0	0	1	1	1	0	2	1	1	7	2	6	1		1	First treatment Dt	1	36	1	36	1	36	1	36
58	22	0		4	3	1	0	0	1	1	1	0	2	1	1	4	2	6	1		1	First treatment Dt	1	38	0	9	1	38	0	9
59	25	0			3	1	0	0	1	1	3	0	2	1	1	4	2	6	3		1	First treatment Dt	1	36	1	36	1	36	1	36
60	20	0			3	1	0	0	1	1	1	0	2	1	1	4	2	6	1		1	First treatment Dt	1	38	1	38	1	38	1	38
61	56	0	1		3	1			1		1	0	2	1	1	7	2	6	2		1	Diagnosis Dt	1	37	1	37	1	37	1	37
62	51	0	1		3	2			1		1	0	2	1	1	2	2	6	2		1	Diagnosis Dt	1	7	1	7	1	7	1	7
63	17	0	1		3	1			1		4	0	3	1	3	1	1	5	1	54	1	Diagnosis Dt	0	21						19
64	32	0	1		3	1			1		1	0	1	1	2	7	2	6	2	45	1	Diagnosis Dt	1	125	1	125	0	21	0	21
65	52	0	1		3	2			1		1	0	5	0	2		5	6	2	54	1	Diagnosis Dt	0	17						9
66	46	0	1		3	1			1		1	0	4	0	1		5	6	2		1	Diagnosis Dt	0	12						7
67	58	0	1		3	1			1		1	0	5	0	2		5	6	2	25	1	Diagnosis Dt	1	27	1	27	1	27	1	27
68	51	0	1		3	4			1		1	1	4	0	1		5	6	2		1	Diagnosis Dt	1	7						5
69	69	0	1		3	4			1		4	1	5	0	2		5	6	2	27	1	Diagnosis Dt	0	5						3
70	45	0	1		3	1			1		1	0	1	1	2	5	2	6	2	54	1	Diagnosis Dt	0	11						4
71	49	0	1		3	1			1		1	0	5	0	2		5	6	2	60	1	Diagnosis Dt	1	11	1	11	1	11	1	11
72	16	0	1		3	3			1		4	1	3	1	3	2	1	5	5	45	1	Diagnosis Dt	0	27						17
73	75	0	0		3	1		0	1		1	0	5	0	2		5	6	2	14.4	0	First treatment Dt	0	96	0		1	96	0
74	44	0	1	6	3	1	0	0	1	1	1	0	1	1	2	6	2	6	2	50.4	1	First treatment Dt	1	46	1	46	1	46	1	46
75	35	0	1	4.5	3	1	0	0	1	1	1	0	2	1	1	5	2	6	2		1	First treatment Dt	1	15	1	15	1	15	1	15
76	17	0	1		3	1	0	0	1	1	1	0	2	1	1	7	2	6	2		0	First treatment Dt	1	12	1	12	1	12	1	12
77	17	0	0	3	3	1	0	0	1	1	1	0	5	0	2		5	6	2	57	0	First treatment Dt	0	5.5	0	3	0	3	0	3
78	48	0	0		3	1	0	0	1	1	1	0	1	1	2	1	2	6	2	89	0	First treatment Dt	1	266	0	5.1	1	266	0	5.1
79	39	0	1	6	3	3	0	0	1	1	1	1	1	1	2	6	2	6	2	53	1	First treatment Dt	1	36	1	36	1	36	1	36
80	20	0	1	5	3	2	0	0	1	1	3	0	1	1	2	3	2	6	3	65	1	Completion of therapy	1	3	1	3	1	3	1	3
81	22	0	1	3	3	1	0	0	1	1	1	0	2	1	1	1	2	6	1		1	First treatment Dt	1	18	1	18	1	18	1	18
82	16	0	0	20	3	2			1		3	0	4	0	1		5	6	3		1	First treatment Dt	0	6	0	6			0	6
83	22	0	0		3	2	0	0	1	1	1	0	2	1	1	1	3	5	2		0	First treatment Dt	1	144	1	144	1	144	1	144
84	42	0	0	6	3	2	1	0	1	2	3	0	5	0	2		5	6	3	85	0	First treatment Dt	1	120	1	120	0	9	0	9
85	21	0	0	1	3	1	0	0	1	1	1	0	2	1	1	1	2	6	2		0	First treatment Dt	1	96	1	96	1	96	1	96
86	23	0	0	6	3	1	0	0	1	1	1	0	1	1	2	5	3	5	2	50	0	First treatment Dt	1	108	1	108	1	108	1	108
87	18	0	0	1	3	2	0	0	1	1	1	0	2	1	1	1	2	6	2		0	First treatment Dt	1	87	1	87	1	87	1	87
88	26	0	0	4.5	3	2	0	0	1	1	1	0	2	1	1	1	2	6	2		0	First treatment Dt	1	17	1	17	1	17	1	17
89	21	0	1	10	3	3	0	0	1	1	1	1	2	1	1	1	3	2	2		1	Diagnosis Dt	1	20	1	20	1	20	1	20
90	73	0	1	10	3	4	1	0	1	2	2	1	5	0	2		5	6	2	50.4	0	First treatment Dt	0	3	1	3	0	2	0	2
91	76	0	1	20	3	1	1		1		4	0	4	0	1		5	6	4		1	First treatment Dt	0	3
92	18	0	1		3	2		1	1	3	4	0	2	1	1	3	2	1	4		1	First treatment Dt	1	26	1	26	1	26	1	26
93	28	0	1	12	3	1	0	0	1	1	2	0	1	1	2	4	2	6	2		1	First treatment Dt	1	24	1	24	1	24	1	24
94	76	0	1	17	3	2	0	0	1	1	1	0	2	1	1	2	2	6	2		1	First treatment Dt	1	10	1	10	1	10	1	10
95	67	0	1	15	3	4	1	0	1	2	2	1	2	1	1	5	2	6	2		1	First treatment Dt	1	12	1	12	1	12	1	12
96	17	0	1	12	3	2	1	1	1	3	4	0	1	1	2	2	1	2	2	46	1	Diagnosis Dt	1	22	1	22	1	22	1	22
97	38	0	1	5	3	2	1	0	1	2	4	0	3	1	3	4	4	2	5	45	1	Diagnosis Dt	1	31	1	31	1	31	1	31
98	17	0	1		3	2	1	1	1	3	4	0	1	1	2	2	3	2	2	50	1	Diagnosis Dt	0	24			0	18	0	18
99	80	0	1	9	3	3	0		1		1	1	5	0	2		5	6	2	45	1	First treatment Dt	0	5	0	4	0	4	0	4
100	63	0	1	6	3	4	0		1		1	1	5	0	2		5	6	2	45	1	First treatment Dt	0	24	0	20	0	20	0	20
101	71	0	1	7	3	4	0		1		1	1	4	0	1		5	6	2		0	First treatment Dt	1	7	1	7	1	7	1	7
102	58	0	1	1.5	3	4	0		1			1	5	0	2		5	6	2		1	First treatment Dt	0	12	1	12	0	12	0	12
103	69	0	1	5.5	3	4	1		1			1	1	1	2	7	2	6	2		1	First treatment Dt	0	6	1	6	0	6	0	6
104	35	0	1	9.5	3	4			1			1	2	1	1	7	2	6	2		1	First treatment Dt	0	15	1	15	0	15	0	15
105	80	0	1	13	3	4			1			1	2	1	1	7	2	6	2		1	First treatment Dt	0	9	0	9	0	9	0	9
106	60	0	1	15	3	4	1		1			1	2	1	1	5	2	6	2		1	First treatment Dt	0	72	1	72	1	72	1	72
107	52	0	1	7	3	2	1	1	1	3	3	0	4	0	1		5	6	2		1	N/A	1	19	1	19	1	19	1	19
108	50	0	1	8	3	2	1		1		4	0	6	1		5	1	4	5		1	Diagnosis Dt	0	2					1	2
109	51	0	1	5	3	2	0	0	1	1	1	0	4	0	1		5	6	2		1	First treatment Dt	1	6	1	6	1	6	1	6
110	22	0	1		3	1	0	0	1	1	1	0	2	1	1	7	2	6	1		1	First treatment Dt	1	71	1	71	1	71	1	71
111	30	0	1	8	3	1	1	0	1	2	4	0	1	1	2	1	2	1	4	84	1	First treatment Dt		0	0	10	1	0	0	10
112	63	0	1	2.5	3	4	0	0	1	1	1	1	5	0	2		5	6	1		1	First treatment Dt	1	12	1	12	1	12	1	12
113	20	0	0		3	1	1	0	1	2	4	0	1	1	2	7	2	1	4	50	0	First treatment Dt	1	204	1	204	1	204	1	204
114	16	0	0		3	1		0	1		1	0	4	0	1		5	6	2		0	First treatment Dt	1	228	1	228	1	228	1	228
115	23	0	0		3	2		0	1		4	0	3	1	3	2	4	1	5	60	0	N/A	1	54	1	54	1	54	1	54
116	25	0	0		3	2	0	0	1	1	4	0	3	1	3	1	4	1	5		0	First treatment Dt	1	19	1	19	1	19	1	19
117	16	0			3	3	0	0	1	1	1	1	2	1	1	7	2	6	1		0	First treatment Dt	1	90	1	90	1	90	1	90
118	19	0			3	4	0	0	1	1	1	1	2	1	1	7	2	6	1		0	First treatment Dt	1	84	0	4	1	84	0	4
119	30	0	1	7	3	1	0	0	1	1	1	0	2	1	1	7	2	6	2		1	N/A	1	45	1	45	1	45	1	45
120	22	0	1		2	2		0	1		4	0	1	1	2	4	3	2	1	45	1	Date of surgery	1	12	1	12	1	12	1	12
121	20	0	1	3.5	3	1	0	0	1	1	1	0	2	1	1	3	2	6	2		1	Diagnosis Dt	1	36	1	36	1	36	1	36
122	20	0	1	8	3	1	0	0	1	1	1	0	2	1	1	3	2	6	1		1		1	11	1	11	1	11	1	11
123	49	0	1	4	3	3	0		1		1	1	4	0	1		5	6	2		1	First treatment Dt	1	18	1	18	1	18	1	18
124	68	0	1	5	3	4	0	0	1	1	1	1	4	0	1		5	6	2		1	First treatment Dt	1	12	1	12	1	12	1	12
125	52	0	1		3	2	0	0	1	1	1	0	2	1	1	5	2	6	2		0	First treatment Dt	1	30	1	30	1	30	1	30
126	18	0	0		3	3			1		4	1	3	1	3	7	1	4	5	62	0	Diagnosis Dt	0	4	1	4	0	4	0	4
127	16	0	0		3	3			1		4	1	1	1	2	1	2	4	4	26	0	Diagnosis Dt	0	4	0	4	0	4	0	4
128	20	0	0		3	3			1		4	1	3	1	3	2	1	4	5	60	0	Diagnosis Dt	0	3	1	3	0	3	0	3
129	25	0	1	25	3	2	0	0	1	1		0	1	1	2	1	2	5	1		1		1	11	1	11	1	11	1	11
130	47	0	1	10	3	1	0	0	1	1	1	0	2	1	1	1	2	6	2		1	First treatment Dt	1	77	1	77	1	77	1	77
131	17.8	0	1		3	2	0	0	1	1	1	0	2	1	1	1	2	6	1		1	Diagnosis Dt	1	23	1	23	1	23	1	23
132	33.3	0	1		3	2	0	0	1	1	1	0	1	1	2	5	2	6	2	45	1	Diagnosis Dt	0	11	0	11	1	11	0	11
133	49.3	0	1		3	2	0	0	1	1	1	0	1	1	2	2	2	6	2	46	1	Diagnosis Dt	0	60	1	60	1	60	1	60
134	51.9	0	1		3	2	0	0	1	1	1	0	4	0	1		5	6	1		1	Diagnosis Dt	1	19	1	19	1	19	1	19
135	17.3	0	1		3	2			1			0	2	1	1	2	2	5	1		0	Diagnosis Dt	0	115	0		1	115	0
136	34.2	0	1		3	2			1			0	2	1	1	7	1	5			1	Diagnosis Dt	0	179			1	179	1
137	27.2	0	1		3	2	0	0	1	1	1	0	4	0	1		5	6	1		1	Diagnosis Dt	1	18	0		1	18	0
138	18.4	0	1		3	2	0	0	1	1	1	0	2	1	1	1	2	6	1		1	Diagnosis Dt	1	4	1	4	1	4	1	4
139	22	0	0		3	1	0	0	1	1	1	0	5	0	2		5	6	2	60	0		1	12	1	12	1	12	1	12
140	42	1	1		6	4	0	0		1	1	1	1	1	2	6	2	6	2	66	1	First treatment Dt	0	12	1	12	0	12	0	12
141	47	1	1	15	6	1	0	0	3	1	3	0	4	0	1		5	6	3		1	First treatment Dt	1	12	1	12	1	12	1	12
142	18				6		0	0	2	1	1		1	1	2	7		5	1		1		0	29	1	29	1	29	1	29
143	74	0	1	14	3	4	1	1	1	3	3	1	4	0	1		5	6	3		1	First treatment Dt	1	6	0	6	0	6	0	6
144	68	0	1	9	3	4	0	1	1	3	3	1	1	1	2	1	2	6	3		1	First treatment Dt	0	19	0	17	0	17	0	17
145	71	1	1		6	5	1	0		2	1	1	1	1	2	7		5	1		1	Diagnosis Dt	0	10	0	4	0	1	0	1
146	73	1	1	8	7	5	1	1	3	3	3	1	4	0	1		5	6	3		1	Diagnosis Dt	0	12	0		0	3	0	3
147	70	1	1	5.3	1	5	1	1	1	3		1	2	1	1	7		5			1	Diagnosis Dt	0	5			1	5	1	5
148	39	1	1	8	6	5	1	0	3	2	3	1	1	1	2	7		5	3		1	Diagnosis Dt	0	10	0	8	0	9	0	8
149	76	1	1	8	6	5	1	0	3	2	1	1	4	0	1		5	6	1		1	Diagnosis Dt	0	24	1	24	0	24	0	24
150	72	1	1	5	7	5	1	0	2	2	1	1	2	1	1	7		5	1		1	Diagnosis Dt	1	36	1	36	1	36	1	36
151	78	0	1	6	1	5	1	0	1	2		1	4	0	1		5	6			1	Diagnosis Dt	0	4	1	4	1	4	1	4
152	17	0			6	3	0	1	3	3	3	1	1	1	2	7		5	2	80	0	Diagnosis Dt	1	169	1	169	1	169	1	169
153	29	1	1	3	6	4	0	0	2	1	1	1	1	1	2	5	2	6	1	66	1	First treatment Dt	1	24	1	24	1	24	1	24
154	17	0		4	6	3	1	0	2	2	2	1	2	1	1	5	2	6	1		1	First treatment Dt	0	16	0	7	0	14	0	7
155	29	0		3	6	3	1	0	2	2	1	1	1	1	2	2	2	6	2		1	First treatment Dt	1	54	1	54	1	54	1	54
156	45	1	1	12	6	2	1	0	3	2	4	1	3	1	3	4	4	1	5	70	1	First treatment Dt	1	12	1	12	1	12	1	12
157	16	0	1	6.5	6	1	1	0	3	2	4	1	3	1	3	6	4	4	5	40	1	First treatment Dt	0	17			0	17	0	17
158	22	0	1	20	6	2	1	0	3	2	1	0	2	1	1	1	1	5	2		1	First treatment Dt	0	11
159	32	1	1		6	1	1	0	3	2	1	0	2	1	1	2	2	6	2		1	First treatment Dt	1	48	1	48	1	48	1	48
160	56	1	0	12	7	4		1	3	3	4	1	4	0	1		5	6	4		0	Completion of therapy	0	4	1	4	1	4	1	4
161	38	1	1	12	7	4	1	1	3	3	4	1	2	1	1	1	2	4	4		1	First treatment Dt	0	2.5			1	2.5	1	1.5
162	44	0	1	4	7	4	0	0	2	1	2	1	2	1	1	4	2	6	1		1	First treatment Dt	0	20	0	15	1	20	0	15
163	48	1	1	7	7	4	0	0	3	1	2	1	4	0	1		5	6	1		1	First treatment Dt	0	37.5	0	29	0	29	0	29
164	28	1	0		7						1		2	1	1	2	2	6	1		1	First treatment Dt	0	82	0	24	0	65	0	24
165	43	1	0		7						1		2	1	1	4	2	6	1		1	First treatment Dt	1	27	1	27	1	27	1	27
166	27	1	0	6	7		0	0	3	1			4	0	1		5	6	1		1	Diagnosis Dt	1	2	0	1	1	2	0	1
167	57	0	0		7		0						4	0	1		5	6			1	First treatment Dt	0	2	0	2	0	2	0	2
168	25	1	1	7	7	1	0	0	3	1	1	0	2	1	1	4	2	6	1		1	First treatment Dt	1	15	1	15	1	15	1	15
169	69	0	1	4	7		0	1	3	3			4	0	1		5	6			1	First treatment Dt	0	8	1	8	0	8	0	8
170	61	1	1	6.5	7	2	0	1	3	3	4	1	6	1		4	4	4	5		1	First treatment Dt	0	2			0	2	0
171	37	0	1	9	7		1	0	3	2	1		2	1	1	7	2	6	1		1	First treatment Dt	1	6	1	6	1	6	1	6
172	49	1	1	4	7	1	0	0	2	1	1	0	2	1	1	7	2	6	1		1	First treatment Dt	1	10	1	10	1	10	1	10
173	26	1	1	8	7	2		1	3	3	1	0	1	1	2	4	2	6	1	40	1	First treatment Dt	1	36	1	36	1	36	1	36
174	18	1	1	5	7	2	1	0	3	2	1	0	2	1	1	4	2	6	1		1	First treatment Dt	1	15	1	15	1	15	1	15
175	49	0	1	7	7		1				2		2	1	1	3	2	6	1		1	First treatment Dt	0	14	0	14	1	14	0	14
176	49	1	0	10	7	1	1	1	3	3	4	1	1	1	2	3	2	4	4		1	Completion of therapy	0	12			0	12	0	12
177	19	0	1	4	7	3	1	0	2	2		1	2	1	1	7	2	5			1	Diagnosis Dt	1	8	0	8	1	8	0	8
178	26	1	1	10	7	3	1					1	2	1	1	7	2	5			1	Diagnosis Dt	0	6	0	6	0	6	0	6
179	68	1	1	9.5	7	3	1	0	3	2		1	4	0	1		5	6			1	Diagnosis Dt	0	45	1	45	0	45	0	45
180	54	1	0		7		1	0		2			2	1	1	1	2	5				First treatment Dt	0	6	0	6	1	6	0	6
181	33	1	1	10	7		1	0	3	2	1		5	0	2		5	6	2	55	1	First treatment Dt	1	105	1	105	1	105	1	105
182	62	1	1	6	7	4	1	1	3	3	2	1	5	0	2		5	6	1		1	Diagnosis Dt	1	9	1	9	1	9	1	9
183	43	0	1	8	7	5					2	1	4	0	1		5	6	1		0	First treatment Dt	1	24	1	24	0	12	0	12
184	53	1	0	8	7	4	0				2	1	4	0	1		5	6	1		0	First treatment Dt	1	152	1	152			1	152
185	66	0	0	4	7	4	0				2	1	4	0	1		5	6	1		0	First treatment Dt	1	40	1	40	1	40	1	40
186	55	1	0	2	7	4	0				2	1	4	0	1		5	6	1		0	First treatment Dt	1	40	0	20	1	40	0	20
187	56	1	0	10	7	4		0	3		4	1	4	0	1		5	6	4		0	First treatment Dt	0	6	0	4	1	6	0	4
188	16	1	0		2	2	0	0	1	1	1	0	5	0	2		5	6	2		0		1	252	1	252	1	252	1	252
189			1		4	3		0	2		3	1	1	1	2	7		5	3				0	14
190			1		4	3		1	3	3	3	1	1	1	2	1		5	3				0	11
191			1		1	3		1	1	3	4	1	3	1	3	7		5	5				0	12
192			1		4	3		1	3	3	4	1	3	1	3	7		5	5				0	6
193	30	1	1	3	1	1	0	0	1	1	1	0	1	1	2	7	2	6	1		1		1	15	1	15	1	15	1	15
194	26	1	1	3	1	3	1	0	1	2	1	1	1	1	2	1	2	6	1		1	First treatment Dt	1	18	1	18	1	18	1	18
195	19	0	0		1	3		0	1		3	1	5	0	2		5	6	3	60	0	First treatment Dt	0	78	0	9	1	78	0	9
196	30	0	0		1	2		0	1		1	0	5	0	2		5	6	1	60	0	First treatment Dt	1	72	1	72	1	72	1	72
197	23	1	0		1	2		0	1		4	0	3	1	3	2	4	1	5	65	0	First treatment Dt	1	84	1	84	1	84	1	84
198	18	1	0		1	2		0	1		4	0	3	1	3	2	4	1	5	110	0	First treatment Dt	1	48	1	48	1	48	1	48
199	24	0	0		1	2		1	1	3	4	0	3	1	3	2	4	1	5	60.72	0	First treatment Dt	1	18	1	18	1	18	1	18
200	18	0	1	6	1	2	1	0	1	2	3	0	1	1	2	2	2		3	50	0	First treatment Dt	1	22	1	22	1	22	1	22
201	45	1	1	2.5	1	2	0	0	1	1	4	0	3	1	3	7	4	2	5	69.6	1	Completion of therapy	1	34			1	34	1	34
202	33	1	1	2.5	1	2	0	0	1	1	4	0	1	1	2	1	3	3	1	70	1	First treatment Dt	1	69	1	69	1	69	1	69
203	21	1	1	3	4								1	1	2	7		5			1			25	0		0		0
204	30	1	1	1	1				1				1	1	2	7		5			1		1	37	1	37	1	37	1	37
205	65	1	1	1.5	1	2	0		1			0	5	0	2		5	6			1		1	48	1	48	1	48	1	48
206	26	1	0	2.5	1	2		0	1		4	0	3	1	3	2	4	1	5	61.2	0	First treatment Dt	1	20	1	20	1	20	1	20
207	33	1	1		4	2	1	0	2	2	1	0	1	1	2	7	2	6	1		1	First treatment Dt	1	24	1	24	1	24	1	24
208	21	0		2	2	2	1	0	1	2	4	0	1	1	2	1	2	1	4		1	Completion of therapy	1	30	1	30	1	30	1	30
209	44	1	1	3	4		1	0	2	2			1	1		1	2	5	4		1	First treatment Dt	1	8	1	8	1	8	1	8
210	45	1	1		6								2	1	1	4	2	5			1	Completion of therapy	1	24	0	5	0	17	0	5
211	28	1	1	5	1	2	1	1	1	3		0	5	0	2		5	6	1		1	Completion of therapy	1	4	0	4	0	4	0	4
212	34	1	1	4	1	2	0	0	1	1	2	0	5	0	2		5	6	1		1	First treatment Dt	1	24	1	24	1	24	1	24
213	26	0	1		4	3	1	0	2	2	4	1	1	1	2	7	2	4	4	60	1	Diagnosis Dt	0	41	0	4	1	41	0	4
214	21	1	1		4	2	1	1	3	3	4	1	3	1	3	7	4	4	5	60	1	Diagnosis Dt	1	12	0	4	1	12	0	4
215	70	0	1		4	2	1	1	3	3	4	1	3	1	3	7	4	5	5	60	1	Diagnosis Dt	1	7	1	7	1	7	1	7
216	17	1	1		4	5	1	0	2	2	3	1	1	1	2	7	1	5	1	60	1	Diagnosis Dt	1	8	1	8	1	8	1	8
217	17	0	1		4	3	1	0	2	2	4	1	3	1	3	7	4	5	5	60	1	Diagnosis Dt	1	10			1	10	1	10
218	51	0	1		4	3	1	1	3	3	4	1	3	1	3	7	4	5	5	60	1	Diagnosis Dt	0	22	0	6	0	6	0	6
219														0			2							0		0		0	1	0
220	18	0	1	4.4	1	3	1	0	1	2	4	1	1	1	2	4	1	2	1		1	Completion of therapy	1	24	1	24	1	24	1	24
221	19	1	1	3	1	2	1	1	1	3	4	0	3	1	3	3	4	5	5		1	Diagnosis Dt	1	6	1	6	1	6	1	6
222	40	1	1	7.6	4	5	1	0	3	2	4		1	1	2	7	3	5	2		1	First treatment Dt	0	19	1	19	0	2	0	2
223	40	1	1	5	6	5		0	2		2		5	0	2		5	6			1	Completion of therapy	1	11	1	11	1	11	1	11
224	41	0	1	3	1	5		0	1		2		5	0	2		5	6			1	Completion of therapy	1		0	8	1	8	0	8
225	79	0	1	6	6	5	1	0	3	2	1		4	0	1		5	6	2		1	First treatment Dt	1	12	1	12	0	12	0	12
226	66	0	1		1	5	0	0	1	1	4		3	1	3	7	4	1	5		1	Completion of therapy	1	5	1	5	1	5	1	5
227	62	1	1	11	6	5	1	0	3	2	3		4	0	1		5	6	3		1	Diagnosis Dt	1	10	1	10	0	6	0	6
228	52	0	1	6	6	5		0	3				1	1	2	7	2	5	1		1	Diagnosis Dt	1	36	0	6	1	36	0	6
229	20	0	1	5	1	5		0	1		4		2	1	1	7	2	1	4		1	Diagnosis Dt	1	26	1	26	1	26	1	26
230	40	1	1	6	1	5		0	1		2		5	0	2		5	6	1		1	Diagnosis Dt	1	16	1	16	1	16	1	16
231	60	1	1	2.5	1	5	1	0	1	2	3		5	0	2		5	6	3	66	1	First treatment Dt	1	60	0	30	1	60	0	30
232	31	0	1	10	6	5	0	0	3	1	2		1	1	2	7	2	6	2		1	First treatment Dt	0	16	1	16	0	1	0	1
233	16	0	1	0.7	1	2	0	0	1	1	2	0	1	1	2	7	2	6	1				1	74	1	74	1	74	1	74
234	17	1	1	2	6	3	0	0	2	1	2	1	1	1	2	7	2	6	1				0	40	0		0		0
235	60	1	1	1.2	6	5	0	0	2	1	2	1	1	1	2	7	2	6	1				1	24	0		0		0
236	70	0	1	1.1	1	5	0	0	1	1	2	1	1	1	2	7	2	6	1				0	18	1	18	0		0
237	72	1	1	2.2	1	4	0	0	1	1	2	1	2	1	1	7	2	6	1				1	23	1	23	0		0
238	77	0	1		6	4	0	0	2	1		1	5	0	2		5	6					1	13	1	13	1	13	1	13
239	78	1	1	4.4	6	4	0	0	2	1		1	4	0	1		5	6					0	10	1	10	0		0
240	87	1	1	1	1	4	0	0	1	1	2	1	4	0	1		5	6	1				1	12	1	12	1	12	1	12
241	41	1	1	2	7	4	0	0	2	1	3	1	1	1	2	4	2	4	3	60	1	First treatment Dt	0	8	0	4	0	6	0	4
242	65	1	1	2.2	1	4	0	0	1	1	1	1	4	0	1		5	6	1		1	First treatment Dt	1	18	0	18	1	18	0	18
243	41	1	1	1.3	1	1	1	0	1	2	4	0	1	1	2	3	3	5	1	51	1	First treatment Dt	1	82	0	39.6	1	82	0	39.6
244	22	1	1		4	3	1	0		2	4	1	3	1	3	4	4	1	5		1	First treatment Dt	1	10	1	10	1	10	1	10
245	46		1		4	3		1	3	3	4	1	3	1	3	7	4	1	5		1		1	120	1	120	1	120	1	120
246	19		1		4	3	1	1	3	3	4	1	3	1	3	7	4	1	5		1		1	24	1	24	1	24	1	24
247	46		1		4	5	1	0		2	4	1	3	1	3	7	4	1	5		1		1	18	1	18	1	18	1	18
248	23		1		4	3	1	1	3	3	4	1	3	1	3	7	4	5	5		1	Diagnosis Dt	1	6			1	6	1	6
249	26	0	1	5	1	3	0	0	1	1	4	1	6	1		4	4	4	5		1	Diagnosis Dt	0	9					1
250	31	1	1		2	3	0	0	1	1	4	1	1	1	2	4	2	1	4	50.4	1	Completion of therapy	1	11	1	11	1	11	1	11
251	31	0	1	1	6	3	0	0	2	1	3	1	2	1	1	4	1	5	1		1	First treatment Dt	0	6	0	4	0	4	0	4
252	86	0	1		7	3		1	3	3	4	1	4	0	1		5	6	1		1	First treatment Dt	1	24	0	2	1	24	0	2
253	53	0	1	2.5	6	5		1	3	3	3		2	1	1	1	2	4	1		1	First treatment Dt	0	5	1	5	0	1	0	1
254	27	1	1	5.2	1	2	0	0	1	1	4	0	1	1	2	3	3	2	1	60	1	First treatment Dt	1	16	1	16	1	16	1	16
255	60	0	1	6	6	3	0	0	3	1		1	5	0	2		5	6		35	1	First treatment Dt	0	11	0	2	1	11	0	2
256	21	1	1	12	1	2	0	0	1	1	4	0	1	1	2	6	3	6	1	60	1	First treatment Dt	1	22	1	22	1	22	1	22
257	19	1	1	6	4	2	1	0	3	2	4	1	3	1	3	1	4	4	5	50.4	1	Diagnosis Dt	0	8			0	8	0	8
258	56	1	1	35	7	1		0	3				2	1	1	7		5			1	Diagnosis Dt	0	13	1	13	0	13	0	13
259	21	0	1	2.8	4	1		0	2				1	1	2	7		5			1	Diagnosis Dt	1	24	1	24	1	24	1	24
260	38	0	1	11	1	1		0	1			0	1	1	2	7		5			1	Diagnosis Dt	0	27	0	27	1	27	0	27
261	24	0	1	6	3	1		0	1			0	1	1	2	7		5			1	Diagnosis Dt	1	19	0	13	1	19	0	13
262	18	1	1	8	3	1		1	1	3		0	1	1	2	7		5			1	Diagnosis Dt	1	17	1	17	1	17	1	17
263	18	1	1	9.8	4	1		0	3				1	1	2	7		5			1	Diagnosis Dt	1	17	0	8	1	17	0	8
264	22	1	1	6	1	1		0	1			0	1	1	2	7		5			1	Diagnosis Dt	1	16	0	16	1	16	0	16
265	79	1	1	6	6	1		0	3				4	0	1		5	6			1	Diagnosis Dt	1	10	1	10	0	6	0	6
266	26	0	1	6	1	1		0	1			0	1	1	2	7		5			1	Diagnosis Dt	1	12	0	4	1	12	0	4
267	35	1	1	3.5	6	1		0	2				4	0	1		5	6	1		1	Diagnosis Dt	1	102	1	102	1	102	1	102
268	33	1	1	4.5	6	1		0	2		4	1	2	1	1	7		3	4		1	Diagnosis Dt	1	6			1	6	1
269	67	1	1	7	4		1	1	3	3	4		3	1	3	2	4	1	5	45	1	First treatment Dt	1	23	1	23	1	23	1	23
270	47	1	1	1.5	1	4	0	0	1	1	1	1	4	0	1		5	6	2		1	First treatment Dt	1	34	1	34	1	34	1	34
271	66	1	0		1	3		1	1	3	4	1	6	1		7	4	4	5		0	First treatment Dt	0	2
272	38	1	0		1			1	1	3			5	0	2		5	6			0	First treatment Dt	0	6
273	43	1	0		1	2		0	1		4	0	3	1	3	7	4	1	5		0	First treatment Dt	1	72	1	72	1	72	1	72
274	63	1	0		1	3		1	1	3		1	1	1	2	7		5	1		0	First treatment Dt	0	6
275	39	1			1	2	0	0	1	1		0	2	1	1	7		5	1		1	First treatment Dt	1	17	1	17	1	17	1	17
276	54	1			1	2		0	1		1	0	2	1	1	7	2	6	2		1	First treatment Dt	1	36	1	36	1	36	1	36
277	52	1			1	4	1	0	1	2		1	5	0	2		5	6	2		1	First treatment Dt	0	10
278	28	1	1		1	2	1	0	1	2	4	0	3	1	3	2	4	1	5		1		1	22	1	22	1	22	1	22
279	34	0	1		1	2	0	0	1	1	2	0	5	0	2		5	6	2		1	First treatment Dt	1	108	0	12	1	108	0	12
280	24	1	0		4	3	1	1	3	3	3	1	1	1	2	1	2	6	2	60	1	First treatment Dt	1	9	1	9	1	9	1	9
281	28	1			1			0	1		1		1	1	2	2	2	6	2		1		1	28	1	28	1	28	1	28
282	17	1			1			0	1		1		1	1	2	2	2	6	2		1		1	10			0	10	0	10
283	36	1	0		4		1	1	3	3	4		3	1	3		4	4	5	52	0	First treatment Dt	0	24			0	24	0	24
284	25	0	0		4		1	0		2	4		3	1	3		4	1	5	45	0	First treatment Dt	1	36	1	36	1	36	1	36
285	20	0	0		4		1	1	3	3	4		3	1	3		4	1	5	57	0	First treatment Dt	1	24	1	24	1	24	1	24
286	25	1	1	8	4	2	1	0	3	2	4	1	1	1	2	7	3	5	1		1	Completion of therapy	1	24	1	24	1	24	1	24
287	77	0	1		1	4	0	0	1	1	1	1	4	0	1		5	6	2		1	First treatment Dt	1	12	1	12	1	12	1	12
288	48	0	1		4	2	1	0	2	2	4	1	1	1	2	6	1	5	1	60	1	First treatment Dt	1	36	1	36	1	36	1	36
289	18	1	1		1	2	1	1	1	3	4	0	3	1	3	1	4	1	5	60	1	Completion of therapy	1	8	0	8	1	8	0	8
290	54	1	0	4	1	1	0	0	1	1	1	0	4	0	1		5	6	2		0	First treatment Dt	1	16	1	16	1	16	1	16
291	33	1	0		1	4	0	0	1	1	2	1	5	0	2		5	6	1	53.5	0	First treatment Dt	1	72	1	72	1	72	1	72
292	17	1	0		1	3		1	1	3	4	1	3	1	3	1	4	4	5	40	0	First treatment Dt	0	9			0	9	0	9
293	62	1	0	4.5	1	3	0	1	1	3	3	1	1	1	2	7	2	6	2	40	0	First treatment Dt	0	5	0	1	0	4	0	1
294	66	0	1	3	1	4	0	0	1	1	1	1	5	0	2		5	6	2	70.4	1		1	30	1	30	1	30	1	30
295	69	1	1	2.5	1	4	0	0	1	1	2	1	5	0	2		5	6	2	60	1	First treatment Dt	1	24	1	24	1	24	1	24
296	68	1	1		1	4	1	1	1	3	3	1	5	0	2		5	6	2	110	1	First treatment Dt	0	8	1	8	0	8	0	8
297	31	0	0		4	3	1	0		2	4	1	3	1	3	2	4	1	5	45	1	Diagnosis Dt	1	12	0	12	0	12	0	12
298	22	1	0	6	4	2	1	0	3	2	2	1	5	0	2		5	6	2	60	1	Diagnosis Dt	0	17	1	17	0	10	0	10
299	16	1	0	6	4	1	1	0	3	2	2	1	2	1	1	7	2	6	2		1	Diagnosis Dt	0	17	1	17	0	9	0	9
300	16	1	1	6	1	2	1	0	1	2	1	0	4	0	1		5	6	2		1	First treatment Dt	1	24	1	24	1	24	1	24
301	66	1	1	3	1	2	0	0	1	1	1	0	4	0	1		5	6	1		1	First treatment Dt	1	120	1	120	1	120	1	120
302	32	1	0	5	1	2	1	0	1	2	4	0	3	1	3	1	4	2	5	45	1	First treatment Dt	0	24			1	24	1	24
303	22	1			1	2		0	1		4	0	1	1	2	7	1	3				First treatment Dt	0	24	0
304	20	1	1		4	2	1				4	1	3	1	3	2	4	3	5	60	1	Diagnosis Dt	0	21
305	37	1	1		4	2	1	0		2	4	1	1	1	2	2	1	2	1	20	1	First treatment Dt	1	7	1	7	1	7	1	7
306	74	0	1		4	2	1	0		2	4	1	2	1	1	4	1	2	1		1	Diagnosis Dt	1	12	1	12	1	12	1	12
307	18	1			4	2	1	0		2	4	1	2	1	1	7	2	5	4		1	First treatment Dt	0	9	1	9	1	9	1	9
308	31	0		5	7	2	0	0	2	1	2	1	2	1	1	5	2	6	1		1	First treatment Dt	1	13	0	3	0	11	0	3
309	45	0	1	4	4	3	1	0	2	2	4	1	6	1		2	4	1	5		1	First treatment Dt	1	36	1	36	1	36	1	36
310	48	1	1		4	3	1	0		2	4	1	5	0	2		5	6	5		0	Completion of therapy	1	18			1	18	1	18
311	45	0	0	5.5	4			0	3				4	0	1		5	6			0	Diagnosis Dt	0	10			1	10	1	10
312	16	0	0		4	3	1	0		2	4	1	4	0	1		5	6	4		0	First treatment Dt	0	3			1	3	1	3
313	48	1	0	4	4	4	1	0	2	2	2	1	5	0	2		5	6	4	50	0	First treatment Dt	0	10	0	4	0	10	0	4
314	23	0	0		2	3		0	1		4	1	3	1	3	1	4	1	5	60	0		1	22	1	22	1	22	1	22
315	37	0	0		2			0	1				4	0	1		5	6	2		0		1	60	1	60	1	60	1	60
316	16	1	0		2	3		0	1			1	4	0	1		5	6	2		0		1	24	1	24	1	24	1	24
317	19	0	0		2	3			1			1	5	0	2		5	6	2		0		0	6
318	25	1	0		2	3			1			1	5	0	2		5	6	2		0		0	6
319	18	1	0		2	2		0	1			0	4	0	1		5	6	2		0		1	12	1	12	1	12	1	12
320	21	1	0		4	2	1				4	1	1	1	2	7	2	5	4	62	0	First treatment Dt	0	16
321	16	1	0	6	1	2	0	0	1	1	4	0	3	1	3	7	4	1	5	50	0	Completion of therapy	1	24	1	24	1	24	1	24
322	58	1	1	5	4	3	1	0	2	2	4	1	2	1	1	7	2	5	4		1	First treatment Dt	0	8
323	21	1	0		4	3		0			4	1	6	0	3		5	6	5		0	Diagnosis Dt	0	24	0	8	1	24	0	8
324	27	1	0		4	3	1	0		2	1	1	1	1	2	7	2	6	2		0	Completion of therapy	1	36	1	36	0	36	0	36
325	22	0	0		4	2		0			4	1	6	0	3		5	6	5		0	First treatment Dt	0	15	0	8	0	15	0	8
326	20	1	1		1	3			3		4	1	3	1	3	1	4	2	5	36	1		0	15
327	25	0	1		1	2			3			0	1	1	2	1		2		55	1		1	21
328	29	1	1		1	2			3		4	0	3	1	3	1	4	2	5	50	1		1	18					1	18
329	32	1	1		1	2			3		4	0	3	1	3	7	4	2	5	45	1		0	24
330	25	1	0	0.7	4			0	2		4		6	0	3		5	6	5	40	0	Completion of therapy	0	4			1	4	1	4
331	17	1	0		2	2			1			0	4	0	1		5	6	2		0	Diagnosis Dt	0	15	0	15			0	15
332	16	1	0		2	2			1		4	0	6	0	3		5	6	5		0	Diagnosis Dt	0	17	0		0	17	0	17
333	45	1	0		1			0	1				1	1	2	7	2	6	2		0	First treatment Dt	0	15	0	15	0	15	0	15
334	36	1	0		4		1	1	3	3	4		3	1	3		4	5	5	52	0	First treatment Dt	0	24			0	24	0	24
335	25	0	0		4		1	0		2	4		3	1	3		4	1	5	45	0	First treatment Dt	1	36	1	36	1	36	1	36
336	20	0	0		4		1	1	3	3	4		3	1	3		4	1	5	57	0	First treatment Dt	1	24	1	24	1	24	1	24
337	21	0	0		1	2			1		2	0	5	0	2		5	6	1		0	Diagnosis Dt	1	180	0		1	180	0
338	37	1	0		1	2			1		2	0	5	0	2		5	6	1		0	Diagnosis Dt	1	240	1	240	1	240	1	240
339	24	1	0		1	2			1		2	0	5	0	2		5	6	1		0	Diagnosis Dt	1	58	1	58	1	58	1	58
340	25	1	0		2	2			1		2	0	5	0	2		5	6	2		0	Diagnosis Dt	1	30	1	30	1	30	1	30
341	51	1	0	3.5	1	4	0	0	1	1		1	5	0	2		5	6	1	50	0	First treatment Dt	1	37	0	4	1	37	0	4
342	22	0	0	3.8	2	4	0	0	1	1	1	1	4	0	1		5	6	2		0	First treatment Dt	1	33	1	33	1	33	1	33
343	19	1	0		1	3		0	1		2	1	1	1	2	1	2	5	1	56	0	Diagnosis Dt	1	150	1	150	1	150	1	150
344	16	1	0		1	3		0	1		4	1	1	1	2	7		5			0		0	9
345	19	1	0		4	2		0			4	1	3	1	3	7		5	5		0		1	24	0	24	1	24	0	24
346	46	0	0		1	3		0	1		4	1	3	1	3	7		5	5		0		1	12	1	12	1	12	1	12
347	19	0	1		4	2	1	0	2	2	4	1	3	1	3	7	4	2	5	50	1	Diagnosis Dt	0	26	0	10	1	26	0	10
348	24	0	1		4	2	1	1	3	3	4	1	3	1	3	7	4	2	5	50	1	Diagnosis Dt	0	24	0	14	0	14	0	14
349	41	0	1		1	2		1	1	3	3	0	5	0	2		5	6	3	60	1	Diagnosis Dt	1	96	1	96	1	96	1	96
350	21	0	1		4	2	1	1	3	3	4	1	3	1	3	7	4	2	5	56	1	Diagnosis Dt	0	25	0	15	1	25	0	15
351	22	0	1		4	2	0	0	1	1	4	1	1	1	2	7	1	2	1	56	1	Diagnosis Dt	1	87	1	87	1	87	1	87
352	36	0	1		4	2	1	0	2	2	4	1	1	1	2	7	2	1	4	66	1	Diagnosis Dt	1	22	1	22	1	22	1	22
353	30	0	1		4	2	1	1	3	3	4	1	3	1	3	4	4	2	5	66	1	Diagnosis Dt	0	8	0	4	0	4	0	4
354	22	0	1	4.5	1	3	0	0	1	1	2	1	1	1	2	4	2	5	1	50	1	Completion of therapy	1	18	1	18	1	18	1	18
355	27	0	0		4	3	1	1	3	3	4	1	3	1	3	2	4	1	5	105	0	Diagnosis Dt	1	36	1	36	0	12	0	12
356	83	0	1	4	1	4	0	0	1	1	2	1	4	0	1		5	6	1		1	First treatment Dt	0	16	1	16	1	16	1	16
357	80	1	0		1	4	0	1	1	3	3	1	4	0	1		5	6	1		0	Completion of therapy	1	12	1	12	1	12	1	12
358	45	0	0		4	4	1	0		2		1	5	0	2		5	6		50	0	Completion of therapy	1	18	1	18	1	18	1	18
359	58	0		3	4	2	0				2	1	1	1	2	7	2	6	1		1	Completion of therapy	1	48	1	48	1	48	1	48
360	41	1	1	4	1	4			1		2	1	5	0	2		5	6	1		1	First treatment Dt	1	24	1	24	1	24	1	24
361	27	0	1		4	3	1	1	3	3	4	1	3	1	3	6	4	2	5		1	First treatment Dt	1	7	1	7	1	7	1	7
362	20	0	1	10	4	2	1	0	3	2	4	1	1	1	2	4	3	4	2	53	1	First treatment Dt	1	30	1	30	1	30	1	30
363	40	0	1	5	4	2		0	2		3	0	4	0	1		5	6	3		1	First treatment Dt	1	15	0	4	1	15	0	4
364	78	1	1		2	5	0	0	1	1	2	1	4	0	1		5	6	1		1	First treatment Dt	0	5	0	1	0	1	0	1
365	58	1	1	5.5	1	1	0	0	1	1	1	0	5	0	2		5	6	1	60	1	First treatment Dt	1	25	1	25	1	25	1	25
366	34	1	1	4	5	1	0	0	2	1	1	0	2	1	1	2	2	6	1		1	Diagnosis Dt	0	10	0	5	0	5	0	5
367	29	1	1	3	3	2		1	1	3	3	0	2	1	1	2	2	6	1		1	First treatment Dt	1	24	0	16	1	24	0	16
368	21	0			3	3		0	1		1	1	2	1	1	2	2	6	1		1		1	47	1	47	1	47	1	47
369	16	1			3	2		1	1	3	1	0	2	1	1	2	2	6	1		1		1	45	1	45	1	45	1	45
370	16	1			3	3		0	1		1	1	2	1	1	2	2	6	1		1		1	23	1	23	1	23	1	23
371	38	0			3	2		1	1	3	3	0	2	1	1	2	2	6	1		1		1	15	1	15	1	15	1	15
372	18	1		10	3	4	1	1	1	3	4	1	2	1	1	4	2	1	4		1		1	60	1	60	1	60	1	60
373	77	1	1		5	2					4	1	6	0	3		5	6	5	64	1	First treatment Dt	0	3.5	0	2	1	3.5	0	2
374	23	1	1	10	3	2		1	1	3	4	0	2	1	1	1	2	1	4		1	First treatment Dt	1	51	1	51	1	51	1	51
375	17	1	1	6	3	2		1	1	3	3	0	2	1	1	1	2	6	1		1	First treatment Dt	1	19	1	19	1	19	1	19
376	23	1	1	5	3	4	0	0	1	1	1	1	4	0	1		5	6	1		1	First treatment Dt	1	22	1	22	1	22	1	22
377	21	1	1	12	3	2		1	1	3	3	0	2	1	1	1	2	6	1		1	First treatment Dt	1	12	1	12	1	12	1	12
378	25	1	0		5	2		0			4	1	1	1	2	3	2	1	1		0	First treatment Dt	1	48	1	48	1	48	1	48
379	22	1	1		3	3		0	1		2	1	2	1	1	1	2	5	1		1	First treatment Dt	1	36	1	36	1	36	1	36
380	19	1	0	8	3	2		0	1		1	0	1	1	2	2	2	6	1	52	0	First treatment Dt	1	36	1	36	1	36	1	36
381	21	1	1	12	3	1	0	0	1	1	1	0	2	1	1	3	2	6	1		1	Completion of therapy	1	5	1	5	1	5	1	5
382	32	0	0	7	5	2	1	0	3	2			4	0	1		5	6	1		0	Completion of therapy	1	8	1	8	1	8	1	8
383	16	1		7	5						4		3	1	3	7	4	4	5			First treatment Dt	0	24
384	24	1		8	5								1	1	2	7		5				First treatment Dt	0	17
385	20	1		7	5								1	1	2	7		5				First treatment Dt	0	12
386	17	1		12	5						4		6	1		7	4	4	5			First treatment Dt	0	14
387	17	1		6	5								1	1	2	7		5				First treatment Dt	0	19
388	50	1		5.5	5						1		1	1	2	7		5	1			First treatment Dt	1	96	1	96	1	96	1	96
389	31	1		15	5						1		1	1	2	7		5	2			First treatment Dt	1	89	1	89	1	89	1	89
390	68	1	0		5	2							1	1	2	7	2	5			0	Completion of therapy	0	10	0	8	0	10	0	8
391	50	1		3	3	4	0	0	1	1	2	1	4	0	1		5	6	1		1	First treatment Dt	1	6	1	6	1	6	1	6
392	17	1	0	3.5	3		0	0	1	1	2		2	1	1		2	1	1		0	First treatment Dt	1	120	1	120	0	7	0	7
393	17	1	0	9	3	3		0	1			1	4	0	1		5	6			0	First treatment Dt	0	5	0	5	0	5	0	5
394	16	1	0		3	2			1		3	0	2	1	1	1	2	6	1				1	14	1	14	1	14	1	14
395	16	1	0		3	2		0	1		1	0	2	1	1	6	2	6	1				1	55	1	55	1	55	1	55
396	16	1	0		3	2		0	1		1	0	2	1	1	2	2	6	1				1	63	1	63	1	63	1	63
397	16	1	0		3	2		0	1		1	0	2	1	1	2	2	6	1				1	104	1	104	1	104	1	104
398	17	1	0		3	4		0	1		1	1	2	1	1	2	2	6	1				1	79	1	79	1	79	1	79
399	17	1	0		3	3			1		3	1	2	1	1	2	2	6	1				1	61	1	61	1	61	1	61
400	17	1	0		3	2		0	1		1	0	2	1	1	2	2	6	1				1	61	1	61	1	61	1	61
401	18	1	0		3	2			1		3	0	1	1	2	6	2	6	1				1	71	1	71	1	71	1	71
402	18	1	0		3	2			1		3	0	2	1	1	2	2	6	1				1	91	1	91	1	91	1	91
403	18	1	0		3	2			1		3	0	2	1	1	2	2	6	1				1	74	1	74	1	74	1	74
404	18	1	0		3	2			1		3	0	2	1	1	2	2	6	1				1	137	1	137	1	137	1	137
405	20	1	0		3	2			1		3	0	2	1	1	2	2	6	1				0	13	1	13	0	8	0	8
406	21	1	0		3	2		0	1		1	0	2	1	1	2	2	6	1				1	48	1	48	1	48	1	48
407	21	1	0		3	2		0	1		1	0	2	1	1	2	2	6	1				1	211	1	211	1	211	1	211
408	22	1	0		3	2			1		3	0	2	1	1	6	2	6	1				1	6	1	6	1	6	1	6
409	22	1	0		3	2		0	1		1	0	2	1	1	2	2	6	1				1	48	1	48	1	48	1	48
410	52	1	0		3	4		0	1		1	1	2	1	1	2	2	6	1				0	102	0
411	18	1	0		3	2	0	0	1	1	1	0	4	0	1		5	6	1		0	Diagnosis Dt	1	21.6	0	8	0	18	0	8
412	17	1	0		3	2	0	0	1	1	1	0	1	1	2	1	2	6	1	40	0	Diagnosis Dt	1	14.4	1	14.4	1	14.4	1	14.4
413	19	1	0		3	2	0	0	1	1	1	0	1	1	2	2	2	6	1	40	0	Diagnosis Dt	1	14.4	1	14.4	1	14.4	1	14.4
414	42	1	0		3	2	0	0	1	1	1	0	4	0	1		5	6	1		0	Diagnosis Dt	1	54	1	54	1	54	1	54
415	75	0	0		5	4					4	1	6	0	3		5	6	5		0	First treatment Dt	0	2			1	2	1	2
416	62	1	0		5	4						1	4	0	1		5	6			0	First treatment Dt	0	11	0	11	1	11	0	11
417	55	1	0		5	2							4	0	1		5	6			0	First treatment Dt	0	11	1	11	0	11	0	11
418	59	1	0		5	4					4	1	3	1	3	7	4	1	5	50	0	First treatment Dt	1						1
419	53	0	0		5	4						1	4	0	1		5	6			0	First treatment Dt	0	8	1	8	0	8	0	8
420	77	1	0	12	3	4		0	1			1	4	0	1		5	6			0	First treatment Dt	0	18	0	18	0	18	0	18
421	18	1	0		3	2	0	1	1	3		0	4	0	1		5	6			0	First treatment Dt	0	13	1	13	0	13	0	13
422	16	1	0		3	2		0	1			0	4	0	1		5	6			0	First treatment Dt	0	6	1	6	0	5	0	5
423	18	1	0		3	2	0	0	1	1	2	0	4	0	1		5	6	1		0	First treatment Dt	1	48	0	21	1	48	0	21
424	16	1	1		3	1	0	0	1	1	1	0	4	0	1		5	6	1		1	First treatment Dt	0	13	1	13	0	13	0	13
425	46	1	1		5	2		0			4	1	3	1	3	5	4	2	5	65	0	Diagnosis Dt	0	13	0	10	0	10	0	10
426	71	1	0		5		1	0		2	4		3	1	3	7	4	4	5	55	0	Diagnosis Dt	0	3			0	3	0	3
427	17	1	0		5		1	1	3	3	4		1	1	2	5	2	5	4	48	0	Diagnosis Dt	0	13			1	13	1	13
428	61	0	0		3			0	1		2		2	1	1	7	2	6	1		0	Diagnosis Dt	0	10	0	10	0	10	0	10
429	41	0	0		3		1	1	1	3	4		1	1	2		4	4	4	50	0	Diagnosis Dt	0	84	0	24	0	9	0	9
430	68	1	0		5								3	1	3	1	4	4	4	50	0	Diagnosis Dt	0	14			0	12	0	12
431	53	0	0		3			0	1		2		2	1	1	7	2	6	2		0	Diagnosis Dt	1	36	0	15	0	15	0	15
432	26	1	0		5		1	1	3	3	4		6	0	3		5	6	5	50	0	Diagnosis Dt	0	13	1	13	0	13	0	13
433	83	1	1	6	5	2	0	0	3	1	4	1	6	0	3		5	6	5		0	First treatment Dt	0	8	0	6			0	6
434	73	1	1	10	5	2	0	0	3	1	1	0	2	1	1	1	2	6	2		1	First treatment Dt	1	24	1	24	1	24	1	24
435	20	1		3	3	3	0	0	1	1	1	1	2	1	1	7	2	6	1		1		1	24	1	24	1	24	1	24
436	16	1	1		3	2	1	0	1	2	3	0	1	1	2	3	2	6	1	44	1	First treatment Dt	1	38	1	38	1	38	1	38
437	18	1	1	6	3	2	1	1	1	3	3	0	1	1	2	1	2	6	1		1	Completion of therapy	1	6	1	6	1	6	1	6
438	78	1	1	14	3	4	0	0	1	1	1	1	4	0	1		5	6	1		0	Diagnosis Dt	1	42	1	42	1	42	1	42
439	18	1	1	6	3	2	0	0	1	1	1	0	2	1	1	2	2	6	1		0	Diagnosis Dt	1	24	1	24	1	24	1	24
440	20	1	0	6	3	2	1	0	1	2		0	4	0	1		5	6	4		0	Diagnosis Dt	0	5			0	1	0	1
441	77	1	1	10	5	2		0	3		4	1	4	0	1		5	6	4		1	First treatment Dt	0	8	1	8	1	8	1	8
442	65	1	0	5	3		0	0	1	1	4		4	0	1		5	6	4		1	Completion of therapy	1	36	1	36	1	36	1	36
443	56	1			5	2	1				4	1	3	1	3	5	4	4	5	65	1	First treatment Dt	0	5	1	5	0	5	0	5
444	47	1			5	2	1				4	1	3	1	3	5	4	4	5	65	1	First treatment Dt	0	4	1	4	0	2	0	2
445	16	1	0	17	3	2	1	0	1	2	4	0	5	0	2		5	6	4	40	0	First treatment Dt	0	15	1	15	0	15	0	15
446	20	1	0		3	2		1	1	3	3	0	2	1	1	7	2	6	1		0	First treatment Dt	0	7	1	7	0	2	0	2
447	49	1	1	9	5	2	1	0	3	2	4	1	2	1	1	2	1	2	2		1	Diagnosis Dt	0	12	0	6			0	6
448	18	1	1	10	3	2	1	0	1	2	2	0	2	1		1	2	6	1		1	Completion of therapy	1	2	1	2	1	2	1	2
449	20	1	1	6	3	2	0	0	1	1	1	0	2	1	1	7	2	6	1		1	Completion of therapy	1	24	1	24	1	24	1	24
450	28	1	0		3	1			1		4	0	2	1	1	2	2	1	4		0		1	84	1	84	1	84	1	84
451	47	1	1	7	5			0	3		4		1	1	2	2	1	3	2	50		Diagnosis Dt	1	10	1	10	1	10	1	10
452	27	1	1	14	5			0	3		4		2	1	1	2	1	3	2			Diagnosis Dt	0	9	1	9	0		0	9
453	18	1	0	12	3	2	0	1	1	3	1	0	2	1	1	7	2	6	1		0	First treatment Dt	1	24	1	24	1	24	1	24
454	20	1	0	5	3	2	0	0	1	1	1	0	2	1	1	1	2	6	1		0	First treatment Dt	1	108	1	108	1	108	1	108
455	18	1	0	5	3	2	0		1		1	0	1	1	2	1	2	6	1	50	0	First treatment Dt	1	84	1	84	1	84	1	84
456	21	1	0	3	3	2	0	0	1	1	1	0	1	1	2	1	2	6	1	50	0	First treatment Dt	1	84	1	84	1	84	1	84
457	17	1	0		3	2	0	0	1	1	1	0	2	1	1	1	2	6	1		0	First treatment Dt	1	18	1	18	1	18	1	18
458	47	1	0		5			0			4	1	1	1	2	7	2	4	4	18	0	First treatment Dt		3			0	3	0	3
459	43	0	1	15	7	4	1	0	3	2		1	5	0	2		5	6			1	First treatment Dt	0	6	1	6	0	6	0	6
460	77	0	1	2	7	4	0	0	2	1	1	1	4	0	1		5	6	1		1	First treatment Dt	1	5	1	5	1	5	1	5
461	22	0	1	4	7	1	0	0	2	1	2	1	4	0	1		5	6	1		1	First treatment Dt	1	6	1	6	1	6	1	6
462	39	0	1	13	7	4	0	0	3	1	1	1	4	0	1		5	6	1		1	Diagnosis Dt	1	18	1	18	1	18	1	18
463	26	0	1	6	7	2	0	0	3	1	2	1	1	1	2	1	2	6	1		1	Diagnosis Dt	1	4	1	4	1	4	1	4
464	70	0	1	18	7	4	1				3	1	4	0	1		5	6	3		0	First treatment Dt	0	14	0	14	0	14	0	14
465	81	0	1	12	6	2	0	0	3	1	2	1	4	0	1		5	6	1		1	Completion of therapy	1	36	1	36	1	36	1	36
466	60	0	0	6	6	4	0	0	3	1	2	1	4	0	1		5	6	1		0	Completion of therapy	1	30	0	12	1	30	0	12
467	25	1	1	13	7	1	1	0	3	2	4	1	6	1		4	4	4	5		1	First treatment Dt	0	3			0	3	0	3
468	40	0	1	4	7	2	0	0	2	1	2	1	2	1	1	1	2	6	2		1	Completion of therapy	1	12	1	12	1	12	1	12
469	55	0	1	10	7	4	1	0	3	2	2	1	1	1	2	7	2	6	1		1	First treatment Dt	0	8	0	8	0	8	0	8
470	29	1	1	7	7	4	0	0	3	1	4	1	2	1	1	4	1	3	1		1	Completion of therapy	1	6	1	6	1	6	1	6
471	53	1	1	22	7	1	1	0	3	2	2	1	5	0	2		5	6	1	50	1	First treatment Dt	0	7	0	4	0	4	0	4
472	68	0	1	15	7	2	0	1	3	3	3	0	4	0	1		5	6	1		1	First treatment Dt	0	25	0	6	0	6	0	6
473	17	1	1	20	7	2		1	3	3	4	1	6	1		7	4	4	5		1	Diagnosis Dt	0	31
474	51	1	1	8.6	7	3	1				4	1	6	1		4	4	4	5		1	Diagnosis Dt	0	8			1	8	1	8
475	57	0	1	54	7	2	1	0	3	2	4	1	2	1	1	4	2	2	4		1	First treatment Dt	0	13	0	12	1	12	0	12
476	51	0		4.5	7		0	0	3	1	1		4	0	1		5	6	1		1	First treatment Dt	1	6	1	6	1	6	1	6
477	55	0	1	11	7	4	0	0	3	1	2	1	4	0	1		5	6	1		1	First treatment Dt	1	12	1	12	1	12	1	12
478	33	0			7	2	0	0		1	3	0	4	0	1		5	6	3		1	First treatment Dt	1	84	1	84	1	84	1	84
479	26	1	1	13	7	5	1	0	3	2			4	0	1		5	6			1	First treatment Dt	1	18	0	5	0	5	0	5
480	16	0		8	7	3	0	1	3	3	3	1	1	1	2	2	2	6	2		1	First treatment Dt	1	91	1	91	1	91	1	91
481	18	1			7	3	0	0		1	4	1	1	1	2	4	2	5	4	44	0	Completion of therapy	0	27	0	24	0	24	0	24
482	18	1			3	3	0	1	1	3	4	1	1	1	2	2	4	2			0	First treatment Dt	0	10			0	10	0	10
483	18	1			3	2	0	0	1	1	1	0	1	1	2	2	2	6	1	40	0	Completion of therapy	1	24	1	24	1	24	1	24
484	18	1			3	2	0	0	1	1	1	0	2	1	1	2	2	6	1		0	Completion of therapy	1	108	1	108	1	108	1	108
485	18	1			3	2	0	0	1	1	1	0	4	0	1		5	6	1		0	Completion of therapy	1	75	0	3	0	15	0	3
486	22	1			7	2	1	1	3	3	4	1	1	1	2	2	2	2	4	45	0	First treatment Dt	0	36	0	14	0	14	0	14
487	21	1	0		4	3					4	1	1	1	2	7	2	5	4	66	0		0	18	1	18	0	3	0	3
488	23	1	0		1	2			1		4	0	1	1	2	1	2	5	4	60	0		1	71	1	71	1	71	1	71
489	23	1	0		3	2			1		4	0	1	1	2	1	2	5	4	48	0		1	10	1	10	1	10	1	10
490	25	1	0		4	3					4	1	1	1	2	7	2	5	4	50	0		0	38	1	38	0	24	0	24
491	26	1	0		4	2					4	1	1	1	2	1	2	5	4	55	0		0	10			1	10	1	10
492	27	0	0		6	3					1	1	1	1	2	2	2	6	1	60	0		1	51	1	51	1	51	1	51
493	31	0	0		4	2					4	1	1	1	2	1	2	5	4	68	0		0	24	1	24	0	18	0	18
494	52	0	0		7	2					4	1	1	1	2	7	2	5	4	65	0		1	194	1	194	1	194	1	194
495	67	0	0		6	2					1	0	5	0	2		5	6	1	55	0		0	32	1	32	1	32	1	32
496	67	1	0		4	2					4	1	5	0	2		5	6	4	50	0		1	15			1	15	1	15
497	54	0	1	1.3	2	3	0	0	1	1	4	1	6	1		7	4	4	5		1	Diagnosis Dt	1	9	0	9	0	9	0	9
498	16	0	1	8	7	3	0	1	3	3	3	1	2	1	1	2	2	6	2		1	First treatment Dt	1	96	1	96	1	96	1	96
499	63	1	1	6	7	4	1	0	3	2	3	1	4	0	1		5	6	3		1	Completion of therapy	1	3	1	3	1	3	1	3
500	70	1	1	5.5	1	5	0	1	1	3	4	1	6	1		4	4	3	5		1	Completion of therapy	0	3
501	31	1		12	7	4					4	1	1	1	2	7	1	1	1	60	0	First treatment Dt	0	12	1	12	0	12	0	12
502	23	1	0		3	4	0		1		2	1	5	0	2		5	6	1		0	First treatment Dt	0	6	1	6	0	6	0	6
503	44	0	0		7	4	1	0		2	4	1	1	1	2	2	1	2	1	30	0	Diagnosis Dt	1	15	1	15	1	15	1	15
504	49	1	1	6	5	1							4	0	1		5	6			0		0	6	1	6	0		0	6
505	72	0	1		3	1			1			0	1	1	2	7		5			0		1	132	0	18	1	132	0	18
506	62	0	1		3	1	1		1			0	4	0	1		5	6			0		0	1			1	1	1	1
507	48	0	1		3	1	1		1			0	5	0	2		5	6			0		0	10			1	10	1	10
508	67	1	1		7	1							4	0	1		5	6			0		0	1			1	1	1	1
509	56	0	1	10	7	2							4	0	1		5	6			0		0	7	0	5	1	7	0	5
510	69	1	1		4	2	1						5	0	2		5	6			0		0	72	0	9	1	72	0	9
511	50	0	1	2	6	2							4	0	1		5	6			0		0	30	1	30	0		0
512	42	0	1	3	6	3						1	4	0	1		5	6			0		0	3	1	3	0		0	3
513	47	0	1		4	3						1	5	0	2		5	6			0		1	204	1	204	0		0
514	60	0	1	6	7	5	1						5	0	2		5	6			0		1	84	0	32	0		0	32
515	17	0		5.5	7	3	0	1	3	3	4	1	1	1	2	7	3	2	1	15	1	First treatment Dt	1	36	0	24	1	36	0	24
516	35	0	1		4	1	1	0		2	3	0	5	0	2		5	6	3	55	1	First treatment Dt	1	24	0	3	0	24	0	3
517	38	0	1		1	1	0	0	1	1	4	0	3	1	3	5	4	2	5	70	1	First treatment Dt	0	28.3667	0	12	1	28.3667	0	12
518	56	1	1	35	7	1	1				4	1	2	1	1	4	2	4	4		1	First treatment Dt	0	13	0	13	0	13	0	13
519	20	1	0		7	3		1	3	3	1	1	1	1	2	7	2	6	2		0	First treatment Dt	1	26	1	26	1	26	1	26
520	25	1	0	3.4	7		1	0	2	2	4		4	0	1		5	6	4		0	First treatment Dt	0	36	0	2	0	8	0	2
521	55	0	1	12	3	2	0	0	1	1	1	0	4	0	1		5	6	2		1	First treatment Dt	1	6	1	6	1	6	1	6
522	43	0	1	3.4	4	4	0	0	2	1	3	1	4	0	1		5	6	3		1	First treatment Dt	0	4	0	3	1	4	0	3
523	16	0	1	4	3	1	0	0	1	1	1	0	2	1	1	1	2	6	1		1	Diagnosis Dt	1	102	1	102	1	102	1	102
524	23	0	1	7.4	3	2	0	0	1	1	1	0	2	1	1	1	2	6	2		1	Diagnosis Dt	0	22	0	7	1	22	0	7
525	23	1	1		4	3	1	0		2	4	1	3	1	3	7	4	2	5		1	First treatment Dt	1	24	0	12	1	24	0	12
526	34	1	1	16	6	4	1	0	3	2		1	2	1	1	4	2	4			1	First treatment Dt	0	8			0	8	0	8
527	24	1	1		4	3	1		3	3	4	1	3	1	3	7	4	4	5		1	First treatment Dt	0	24	0		0	24	0	24
528	26	1	1		4	3	1	1	3	3	4	1	3	1	3	7	4	4	5		1	First treatment Dt	0	5	1	5	0	5	0	5
529	32	0	1		4	2	1	0		2			2	1	1	7		5			0	First treatment Dt	0	12	1	12	0		0
530	20	1	1		4	2	0	0		1			2	1	1	7		5			0	First treatment Dt	1	96	1	96	1	96	1	96
531	32	0	1		4	3		0				1	2	1	1	7		5			0	First treatment Dt	0	10.8	1	10.8	0		0
532	20	1	1		4	3		1	3	3		1	1	1	2	7		5			0	First treatment Dt	0	12	1	12	0		0
533	21	1	1		4	3		0				1	5	0	2		5	6			0	First treatment Dt	1	60	1	60	1	60	1	60
534	36	0	1		4	3	1	1	3	3		1	2	1	1	2		5			0	First treatment Dt	1	12	1	12	0	2	0	2
535	26	0	1		4	3	0	1	3	3		1	2	1	1	7		5			0	First treatment Dt	1	6		0	1	6	1	6
536	18	0	1		4	3		0				1	1	1	2	7		5			0	First treatment Dt	0	48	1	48	0		0
537	23	1	1	5.3	4	2	1	1	3	3	4	1	3	1	3	2	4	2	5	69.6	1	First treatment Dt	1	63.6	1	63.6	1	63.6	1	63.6
538	29	0	1	10	1	2		0	1		1	0	4	0	1		5	6	1		1	First treatment Dt	1	153.6	1	153.6	1	153.6	1	153.6
539	36	1	1	2.6	1	5	1	0	1	2	4		2	1	1	1	2	1	4		1	First treatment Dt	1	6	1	6	1	6	1	6
540	28	1	1	11	6	4	0	0	3	1	1	1	2	1	1	4	2	6	1		1	First treatment Dt	1	3	1	3	1	3	1	3
541	36	0	1	4	3	1	0	0	1	1	1	0	2	1	1	2	3	5	2		1	First treatment Dt	1	24	1	24	1	24	1	24
542	16	0	1		3	1	0	0	1	1	1	0	2	1	1	2	2	6	1		1	First treatment Dt	1	60	1	60	1	60	1	60
543	62	0	1	19	7	4	1	0	3	2	1	1	1	1	2	1	2	6	1		1	First treatment Dt	0	26	0	24	1	26	0	24
544	18	1	1	3	3	2	0	1	1	3	1	0	2	1	1	2	2	6	1		1	First treatment Dt	1	8	1	8	1	8	1	8
545	58	0	1	0.7	1	3	0	0	1	1	1	1	5	0	2		5	6	1		1	First treatment Dt	1	3	1	3	1	3	1	3
546	42	0	1	3	4	3	1	1	3	3	4	1	1	1	2	4	2	1	4	70	1	First treatment Dt	1	25	1	25	0	17	0	17
547	22	0	1	1.5	1	2	0	0	1	1	1	0	4	0	1		5	6	1		1	First treatment Dt	1	60	1	60	1	60	1	60
548	33	0	1	2	4	3	0	0	2	1	4	1	1	1	2	1	2	4	4		1	First treatment Dt	0	5	0	5	1	5	0	5
549	27	0	1	0.7	1	2	0	0	1	1	1	0	2	1	1	7	2	6	1		1	First treatment Dt	1	36	1	36	1	36	1	36
550	24	1	1	5	4	5		0	2				4	0	1		5	6			1	First treatment Dt	0	19	0	13	0	13	0	13
551	48	1	1		7	1	1	0	3	2			6	1		3	1	5			1	First treatment Dt	0	11	1	11	1	11	1	11
552	76	1	1	16	5	4	1	0	3	2	1	1	4	0	1				1		1	First treatment Dt	1	13	1	13	1	13	1	13
553	18	0	1	8	7	4	0	0	1	1	1	1	4	0	1				1		1	First treatment Dt	0	12	1	12	1	1	1	1

## Sheet: Codes_for_V2
	PatientserialNo	Age	Gender	IHCuse	Size	TumorSite	Histopathologicalsubtype	Tumorstatus	Nodalstatus	IRSstage	UICCstage	IRSpostSurgicalgroupingsystem	IRSRiskgroup	TttModality	Treatmentcontainingchemotherapy	LocalControl	CategoryofChemotherapy	Timingofchemotherapy	Responsetochemotherapy	SurgicalProcedureType	RadioDoseGy	TttEra	StartPoint	OS_censored	OS_months	LRFS_censored	LRFS_months	DMFS_censored	DMFS_months	PFS_censored	PFS_months
vairable_type	serial_id	continuous	binary	binary	continuous	categorical	categorical	categorical	categorical	categorical	categorical	categorical	categorical	categorical	binary	categorical	categorical	categorical	categorical	categorical	continuous	categorical	text	binary	continuous	binary	continuous	binary	continuous	binary	continuous
categorical_or_binary_codes
0			Female	No IHC use				T1	N0				low risk		No Chemotherapy use							Before 1990		Dead		Local Recurrence		Metastasis		Progression
1			Male	IHC use		Head/Neck (Non PM)	Botryoides/Spindle cell	T2	N1	I	I	Group I	intermediate risk	Trimodality	Chemotherapy use	Surgery	Cyclo based	Neoadjuvant	CR	Complete resection		After 1990		Alive		No Local Recurrence		No Metastasis		No Progression
2						Orbit	Embryonal			II	II	Group I-II		Surgery and Chemotherapy		Surgery and XRT	Cyclo and Anthracyclin based	Adjuvant	PR	Radical surgery
3						GU (Non B/P)	Alveolar			III	III	Group II		Radio and Chemotherapy		XRT	Ifo based	Both pre and post surgery	SD	Marginal resection
4						Head/Neck (PM)	Pleomorphic					Group III		Surgery alone			Ifo and Anthracyclin based	Primary modality	PD	Incomplete resection
5						GU (B/P)	Undifferentiated/ NOS							Surgery and Radiotherapy			Anthracyclin only based	None	N/A	Biopsy Only
6						Extremities								Chemo Only or Radio Only			Cyclo and Ifo and Anthracyclin combination		Not applicable
7						Others											Others/Unknown

## Sheet: Notes_for_V2
Version 1 notes:
A comprehensive appendix containing definitions, guidelines and color codes used for data extraction can be found in Supplementary S3 online
Color codes:
RED Query case, Need to contact the author(s) for further explanations.
BLUE A Case report with important observations made on it, such as very long survival or remarkable family history.
ORANGE Our rationale for any indirect conclusions made from data reported in the original article accompanied with quoting the original text.
YELLOW Email sent for missing information and/or updated follow up data.
GREEN Missing items from the original article.
Version 2 notes:
* Version 2 contains the main variables used for our analysis. Other variables that weren't of major interest to the analysis can be found in version 1.
Examples are: Histopathological prognosis (Superior vs. Intermediate vs. Poor prognosis) and Site Category (Favorable vs. Unfavorable)
* For any time-to-event (survival) analysis, make sure to exclude the patients whose survival were calculated from completion of therapy (n=40).
Those patients can't be fairly combined with the rest of patients, whose survival was calcualted from diagnosis/first treatment date.
Information on startpoint for calculating time-to-event analysis can be found under "StartPoint" variable in version 2.
*For any descriptive analysis, distribution comparsion analysis or any other analysis for which you don't need the time-to-event data, use ALL patient data without excluding any.
